# Supplementary material for: Emergence of Genomic Diversity in the Spike Protein of the “Omicron” Variant
Source: Viruses. 2023 Oct 21;15(10):2132. doi: 10.3390/v15102132 (PMC10612054; doi:10.3390/v15102132)
Supplement: Supplementary file 1 [file viruses-15-02132-s001.zip]

Archive with 3 entries (3 files):
- Supplementary-Figure S1.pdf
- Supplementary-Table S1.xlsx
- Supplementary-Table S2.xlsx
