# Supplementary material for: Emergence of Genomic Diversity in the Spike Protein of the “Omicron” Variant
Source: Viruses. 2023 Oct 21;15(10):2132. doi: 10.3390/v15102132 (PMC10612054; doi:10.3390/v15102132)
Supplement: Supplementary file 1 [file viruses-15-02132-s001.zip › Supplementary-Table S1.xlsx]

## Sheet: Sheet1
Alpha			Delta			Omicron			Beta			Gamma
Accession	Collection Date		Accession	Collection Date		Accession	Collection Date		Accession	Collection Date		Accession	Collection Date
UDH02679.1	2021		BDE27895.1	2021		UNI00453.1	2021-12-30		UJS01054.1	2021-04-29		UML14570.1	2021-04-02
UDH02691.1	2021		BDE27907.1	2021		UNI00546.1	2021-12-30		UJO50656.1	2021-04-26		UML14718.1	2021-04-28
UDH02907.1	2021		BDE30904.1	2021		UNI00713.1	2021-12-30		UHU03541.1	2021-04-01		UKC41829.1	2021-04-09
UDH02943.1	2021		BDE30916.1	2021		UNI00845.1	2021-12-30		UHU03697.1	2021-04-28		UKC46794.1	2021-04-12
UDH02955.1	2021		BDE30928.1	2021		UNI00869.1	2021-12-30		UHU03745.1	2021-04-17		UKC49405.1	2021-04-13
UDH02967.1	2021		BDE30974.1	2021		UNI00977.1	2021-12-30		UHU03781.1	2021-04-22		UJU98610.1	2021-04-26
UDH02979.1	2021		BDE30986.1	2021		UNI01575.1	2021-12-30		UHK35496.1	2021		UJU99003.1	2021-04-26
UDH03003.1	2021		BDE30998.1	2021		UNI02017.1	2021-12-30		UHK35508.1	2021		UJV00422.1	2021-04-16
UCN20209.1	2021		UJJ92039.1	2021		UNI02255.1	2021-12-30		UHJ32542.1	2021		UJO71336.1	2021-04-20
UCN20221.1	2021		UJJ92231.1	2021		UNI02663.1	2021-12-30		UEZ72790.1	2021-04-28		UIF62331.1	2021-04-27
QYK37235.1	2021		UJJ92243.1	2021		UNI86321.1	2021-12-30		UCN20197.1	2021		QXF22887.1	2021-04-06
QYD01340.1	2021		UJJ92255.1	2021		UNI86417.1	2021-12-29		QZP75603.1	2021-03-31		QXF22899.1	2021-04-09
QWN59251.1	2021		UJJ92279.1	2021		UNI86465.1	2021-12-29		QZP75639.1	2021-03-31		QXF22923.1	2021-04-07
QWJ73141.1	2021		UHK35461.1	2021		UNI86477.1	2021-12-29		QZP75651.1	2021-04-02		QXF22959.1	2021-04-09
QWA20026.1	2021		UHK35544.1	2021		UNI86501.1	2021-12-30		QZP75663.1	2021-04-03		QXF22983.1	2021-04-11
QVV30715.1	2021		UHK35556.1	2021		UNI86537.1	2021-12-30		QZP75675.1	2021-04-05		QXF22995.1	2021-04-09
QUM11006.1	2021		UHB43194.1	2021		UNI86573.1	2021-12-28		QZP75723.1	2021-04-10		QXF23007.1	2021-04-08
UDH02679.1	2021		UHB43397.1	2021		UNI86633.1	2021-12-30		QZP75855.1	2021-04-08		QXF23019.1	2021-04-09
UDH02691.1	2021		UHB43409.1	2021		UNI86884.1	2021-12-30		QZP75867.1	2021-04-10		QXF23031.1	2021-04-09
UDH02907.1	2021		UHB43625.1	2021		UNG81003.1	2021-12-18		QZP75950.1	2021-04-03		QXF23043.1	2021-04-10
UDH02943.1	2021		UHB43781.1	2021		UNG81755.1	2021-12-22		QYV35835.1	2021-04-27		QXF23055.1	2021-04-07
UDH02955.1	2021		UFR07796.1	2021		UNG81791.1	2021-12-22		QYQ14449.1	2021-04-23		QXF23090.1	2021-04-06
UDH02967.1	2021		UGN73093.1	2021		UNG81827.1	2021-12-21		QYG50766.1	2021-04-15		QXF23102.1	2021-04-11
UDH02979.1	2021		QYD01410.1	2021		UNG81863.1	2021-12-21		QYG50969.1	2021-04-23		QXF23114.1	2021-04-10
UDH03003.1	2021		BDE27895.1	2021		UNG81897.1	2021-12-20		QYG51817.1	2021-04-22		QXF23162.1	2021-04-07
UCN20209.1	2021		BDE27907.1	2021		UNG81921.1	2021-12-20		QYG54105.1	2021-04-22		QXF23174.1	2021-04-08
UCN20221.1	2021		BDE30904.1	2021		UNG81933.1	2021-12-20		QYG56761.1	2021-04-21		QXF23198.1	2021-04-05
QYK37235.1	2021		BDE30916.1	2021		UNG81945.1	2021-12-17		QYG56929.1	2021-04-15		QXF23210.1	2021-04-07
QYD01340.1	2021		BDE30928.1	2021		UNG81992.1	2021-12-17		QYG60782.1	2021-04-28		QXF23222.1	2021-04-09
QWN59251.1	2021		BDE30974.1	2021		UNG82004.1	2021-12-16		QXU70110.1	2021-04-18		QXF23234.1	2021-04-09
QWJ73141.1	2021		BDE30986.1	2021		UNG82016.1	2021-12-16		QXJ78267.1	2021-03-31		QXF23246.1	2021-04-08
QWA20026.1	2021		BDE30998.1	2021		UNG82028.1	2021-12-16		QXJ78279.1	2021-04-01		QXF23270.1	2021-04-08
QVV30715.1	2021		UJJ92039.1	2021		UNH63488.1	2021-12-14		QXJ78291.1	2021-03-31		QXF23282.1	2021-04-08
QUM11006.1	2021		UJJ92231.1	2021		UNH63500.1	2021-12-14		QXJ78495.1	2021-04-04		QXF23294.1	2021-04-06
UDH02679.1	2021		UJJ92243.1	2021		UNH63536.1	2021-12-14		QXE77325.1	2021-04-27		QXF23306.1	2021-04-06
UDH02691.1	2021		UJJ92255.1	2021		UNH64028.1	2021-12-14		QWU49152.1	2021-04-11		QXF23330.1	2021-04-07
UDH02907.1	2021		UJJ92279.1	2021		UNH64196.1	2021-12-28		QWS77477.1	2021-04-01		QXF23342.1	2021-04-11
UDH02943.1	2021		UHK35461.1	2021		UNH64208.1	2021-12-28		QWS77897.1	2021-03-31		QXF23366.1	2021-04-09
UDH02955.1	2021		UHK35544.1	2021		UNG58461.1	2021-12-22		QWS77921.1	2021-04-06		QXF23378.1	2021-04-09
UDH02967.1	2021		UHK35556.1	2021		UNG58496.1	2021-12-24		QWS77933.1	2021-04-06		QXF23390.1	2021-04-11
UDH02979.1	2021		UHB43194.1	2021		UNG58555.1	2021-12-26		QWS77945.1	2021-04-06		QXF23402.1	2021-04-10
UDH03003.1	2021		UHB43397.1	2021		UNG58627.1	2021-12-22		QWS77957.1	2021-04-06		QXF23414.1	2021-04-09
UCN20209.1	2021		UHB43409.1	2021		UNG58651.1	2021-12-26		QWS77969.1	2021-04-07		QXF23438.1	2021-04-08
UCN20221.1	2021		UHB43625.1	2021		UNG58710.1	2021-12-22		QWS77981.1	2021-04-07		QXF23450.1	2021-04-08
QYK37235.1	2021		UHB43781.1	2021		UNG58770.1	2021-12-25		QWS77993.1	2021-04-07		QXF23462.1	2021-04-10
QYD01340.1	2021		UFR07796.1	2021		UNG58782.1	2021-12-24		QVX32979.1	2021-04-14		QXF23485.1	2021-04-07
QWN59251.1	2021		UGN73093.1	2021		UNG58806.1	2021-12-23		QVU44693.1	2021-04-25		QXF23497.1	2021-04-07
QWJ73141.1	2021		QYD01410.1	2021		UNG58830.1	2021-12-22		QVV00566.1	2021-04-21		QXF23521.1	2021-04-09
QWA20026.1	2021		BDE27895.1	2021		UNG58854.1	2021-12-22		QVV05579.1	2021-04-22		QXF23533.1	2021-04-07
QVV30715.1	2021		BDE27907.1	2021		UNG58914.1	2021-12-26		QVV12703.1	2021-04-21		QXF23545.1	2021-04-10
QUM11006.1	2021		BDE30904.1	2021		UNG58926.1	2021-12-23		QVV23423.1	2021-04-28		QXF23593.1	2021-04-11
UDH02679.1	2021		BDE30916.1	2021		UNG58973.1	2021-12-26		QVV57106.1	2021-04-26		QXF23605.1	2021-04-10
UDH02691.1	2021		BDE30928.1	2021		UNG59068.1	2021-12-22		QVU11559.1	2021-04-16		QXF23617.1	2021-04-09
UDH02907.1	2021		BDE30974.1	2021		UNG59127.1	2021-12-25		QVQ64613.1	2021-04-08		QXF23629.1	2021-04-05
UDH02943.1	2021		BDE30986.1	2021		UNG59139.1	2021-12-22		QVM41294.1	2021-04-29		QXF23653.1	2021-04-07
UDH02955.1	2021		BDE30998.1	2021		UNG59221.1	2021-12-25		QVL01165.1	2021-04-26		QXF23665.1	2021-04-05
UDH02967.1	2021		UJJ92039.1	2021		UNG59233.1	2021-12-22		QVL03808.1	2021-04-26		QXF23677.1	2021-04-08
UDH02979.1	2021		UJJ92231.1	2021		UNG59269.1	2021-12-23		QVL13741.1	2021-04-26		QXF23689.1	2021-04-11
UDH03003.1	2021		UJJ92243.1	2021		UNG59281.1	2021-12-23		QVL14339.1	2021-04-27		QXF23701.1	2021-04-08
UCN20209.1	2021		UJJ92255.1	2021		UNG59329.1	2021-12-24		QVJ28103.1	2021-04-12		QXF23713.1	2021-04-07
UCN20221.1	2021		UJJ92279.1	2021		UNG59377.1	2021-12-23		QVJ42930.1	2021-04-14		QXF23725.1	2021-04-10
QYK37235.1	2021		UHK35461.1	2021		UNG59412.1	2021-12-26		QVJ53538.1	2021-04-12		UHU57060.1	2021-04-01
QYD01340.1	2021		UHK35544.1	2021		UNG59424.1	2021-12-23		QVJ57804.1	2021-04-13		UHK35520.1	2021
QWN59251.1	2021		UHK35556.1	2021		UNG59484.1	2021-12-22		QVJ65298.1	2021-04-12		UHK35532.1	2021
QWJ73141.1	2021		UHB43194.1	2021		UNG59496.1	2021-12-22		QVJ74830.1	2021-04-15		UHM17599.1	2021
QWA20026.1	2021		UHB43397.1	2021		UNG59508.1	2021-12-22		QVJ82486.1	2021-04-15		UHJ32554.1	2021
QVV30715.1	2021		UHB43409.1	2021		UNG59520.1	2021-12-22		QVH31819.1	2021-04-24		UGK78667.1	2021-03-31
QUM11006.1	2021		UHB43625.1	2021		UNG59544.1	2021-12-26		QVG26243.1	2021-04-27		UFQ75662.1	2021-04-02
UDH02679.1	2021		UHB43781.1	2021		UNG59568.1	2021-12-22		QVG44067.1	2021-04-18		UFQ75810.1	2021-04-03
UDH02691.1	2021		UFR07796.1	2021		UNG59604.1	2021-12-22		QVG45385.1	2021-04-17		UFQ76175.1	2021-04-05
UDH02907.1	2021		UGN73093.1	2021		UNG59616.1	2021-12-26		QVG46116.1	2021-04-19		UFQ77194.1	2021-04-03
UDH02943.1	2021		QYD01410.1	2021		UNG59640.1	2021-12-22		QVG63734.1	2021-04-16		UFQ77886.1	2021-04-27
UDH02955.1	2021		BDE27895.1	2021		UNG59652.1	2021-12-22		QUN71084.1	2021-04-08		UFR24241.1	2021-03-31
UDH02967.1	2021		BDE27907.1	2021		UNG59664.1	2021-12-23		QVD92256.1	2021-04-21		UFR24341.1	2021-03-31
UDH02979.1	2021		BDE30904.1	2021		UNG59688.1	2021-12-22		QVE01342.2	2021-04-17		UFR24463.1	2021-04-01
UDH03003.1	2021		BDE30916.1	2021		UNG59724.1	2021-12-22		QVE01354.2	2021-04-17		UFR24880.1	2021-04-06
UCN20209.1	2021		BDE30928.1	2021		UNG59783.1	2021-12-23		QUX58162.1	2021-04-19		UFR24903.1	2021-04-06
UCN20221.1	2021		BDE30974.1	2021		UNG59843.1	2021-12-22		QUX80025.1	2021-04-07		UFJ45250.1	2021-04-04
QYK37235.1	2021		BDE30986.1	2021		UNG59950.1	2021-12-22		QUV41723.1	2021-04-20		UFJ45321.1	2021-04-08
QYD01340.1	2021		BDE30998.1	2021		UNG59974.1	2021-12-22		QUV58479.1	2021-04-22		UFA49364.1	2021-04-23
QWN59251.1	2021		UJJ92039.1	2021		UNG59986.1	2021-12-22		QUV61732.1	2021-04-21		UFD87436.1	2021-04-05
QWJ73141.1	2021		UJJ92231.1	2021		UNG60046.1	2021-12-25		QUS70738.1	2021-04-15		UEZ71822.1	2021-04-19
QWA20026.1	2021		UJJ92243.1	2021		UNG60106.1	2021-12-23		QUS93612.1	2021-04-18		UEZ71881.1	2021-04-14
QVV30715.1	2021		UJJ92255.1	2021		UNG60118.1	2021-12-23		QUP99860.1	2021-04-05		UEZ71917.1	2021-04-14
QUM11006.1	2021		UJJ92279.1	2021		UNG60152.1	2021-12-24		QUQ03709.1	2021-04-11		UEZ71929.1	2021-04-19
UDH02679.1	2021		UHK35461.1	2021		UNG60176.1	2021-12-22		QUQ03721.1	2021-04-13		UEZ71964.1	2021-04-17
UDH02691.1	2021		UHK35544.1	2021		UNG60224.1	2021-12-23		QUQ25234.1	2021-04-06		UEZ72103.1	2021-04-25
UDH02907.1	2021		UHK35556.1	2021		UNG60559.1	2021-12-22		QUQ31937.1	2021-04-07		UEZ72163.1	2021-04-24
UDH02943.1	2021		UHB43194.1	2021		UNG60571.1	2021-12-26		QUQ34216.1	2021-04-08		UEZ72199.1	2021-04-19
UDH02955.1	2021		UHB43397.1	2021		UNG60583.1	2021-12-26		QUO71453.1	2021-04-12		UEZ72377.1	2021-04-27
UDH02967.1	2021		UHB43409.1	2021		UNG60595.1	2021-12-23		QUO86241.1	2021-04-17		UEZ72706.1	2021-04-29
UDH02979.1	2021		UHB43625.1	2021		UNG60607.1	2021-12-26		QUP20754.1	2021-04-05		UEZ72718.1	2021-04-29
UDH03003.1	2021		UHB43781.1	2021		UNB32859.1	2021-12-28		QUM27045.1	2021-04-10		UEZ72754.1	2021-04-26
UCN20209.1	2021		UFR07796.1	2021		UNB32883.1	2021-12-28		QUM34204.1	2021-04-10		UEZ72778.1	2021-04-27
UCN20221.1	2021		UGN73093.1	2021		UNB32931.1	2021-12-30		QUM35846.1	2021-04-08		UEZ72802.1	2021-04-28
QYK37235.1	2021		QYD01410.1	2021		UNB32967.1	2021-12-30		QUM51497.1	2021-04-12		UEZ72814.1	2021-04-26
QYD01340.1	2021		BDE27895.1	2021		UNB32991.1	2021-12-29		QUM98339.1	2021-04-11		UEZ72918.1	2021-04-07
QWN59251.1	2021		BDE27907.1	2021		UNB33003.1	2021-12-29		QUL70297.1	2021-04		UEZ72942.1	2021-04-07
QWJ73141.1	2021		BDE30904.1	2021		UNB33015.1	2021-12-30		QUJ20379.1	2021-03-31		UEZ72954.1	2021-04-07
QWA20026.1	2021		BDE30916.1	2021		UNB33027.1	2021-12-30		QUH61236.1	2021-04-07		UEZ72977.1	2021-04-08
QVV30715.1	2021		BDE30928.1	2021		UNB33039.1	2021-12-29		QUH72670.1	2021-04-05		UEZ72989.1	2021-04-08
QUM11006.1	2021		BDE30974.1	2021		UNB33051.1	2021-12-30		QUH79793.1	2021-04-07		UEZ74668.1	2021-04-05
UDH02679.1	2021		BDE30986.1	2021		UNB33087.1	2021-12-28		QUH80101.1	2021-04-08		UEZ75258.1	2021-04-21
UDH02691.1	2021		BDE30998.1	2021		UNB33123.1	2021-12-30		QUI04178.1	2021-04-07		UEZ75759.1	2021-04-21
UDH02907.1	2021		UJJ92039.1	2021		UNB33135.1	2021-12-30		QUI86087.1	2021-04-03		UEZ76582.1	2021-04-26
UDH02943.1	2021		UJJ92231.1	2021		UNB33159.1	2021-12-30		QUG09501.1	2021-04-13		UEZ76674.1	2021-04-24
UDH02955.1	2021		UJJ92243.1	2021		UNB33219.1	2021-12-30		QUG16493.1	2021-04-03		UEZ76710.1	2021-04-26
UDH02967.1	2021		UJJ92255.1	2021		UNB33231.1	2021-12-29		QUG16529.1	2021-04-06		UEZ76926.1	2021-04-27
UDH02979.1	2021		UJJ92279.1	2021		UNB33243.1	2021-12-29		QUG16541.1	2021-04-02		UEZ77060.1	2021-04-26
UDH03003.1	2021		UHK35461.1	2021		UNA09663.1	2021-12-27		QUG25095.1	2021-04-07		UEZ77149.1	2021-04-27
UCN20209.1	2021		UHK35544.1	2021		UNA09675.1	2021-12-28		QUG27382.1	2021-04-05		UEZ81313.1	2021-04-29
UCN20221.1	2021		UHK35556.1	2021		UNA27751.1	2021-12-20		QUG31320.1	2021-04-09		UEZ81489.1	2021-04-28
QYK37235.1	2021		UHB43194.1	2021		UNA27774.1	2021-12-20		QUF47806.1	2021-04-02		UEZ81547.1	2021-04-27
QYD01340.1	2021		UHB43397.1	2021		UNA41213.1	2021-12-14		QUD48475.1	2021-04-01		UEZ82362.1	2021-04-15
QWN59251.1	2021		UHB43409.1	2021		UNA41225.1	2021-12-14		QUE37219.1	2021-04-03		UES85815.1	2021-04-16
QWJ73141.1	2021		UHB43625.1	2021		UNA41237.1	2021-12-14		QUA75238.1	2021-04-02		UEL61412.1	2021-04-09
QWA20026.1	2021		UHB43781.1	2021		UNA41249.1	2021-12-14		QUC94474.1	2021-04-01		UEL61470.1	2021-04-20
QVV30715.1	2021		UFR07796.1	2021		UNA41261.1	2021-12-14		QUD05478.1	2021-04-01		UEL61529.1	2021-04-19
QUM11006.1	2021		UGN73093.1	2021		UNA41285.1	2021-12-28		QUD08972.1	2021-04-01		UEF38454.1	2021-04-28
UDH02679.1	2021		QYD01410.1	2021		UNA41297.1	2021-12-28		QUD15152.1	2021-04-03		UEF39591.1	2021-04-28
UDH02691.1	2021		BDE27895.1	2021		UNA41309.1	2021-12-28		QUD17028.1	2021-04-01		UEF39669.1	2021-04-29
UDH02907.1	2021		BDE27907.1	2021		UNA41321.1	2021-12-29		QUD26431.1	2021-04-01		UEF39955.1	2021-04-28
UDH02943.1	2021		BDE30904.1	2021		UMZ45533.1	2021-12-26		QUD36085.1	2021-04-01		UEF56203.1	2021-04-18
UDH02955.1	2021		BDE30916.1	2021		UMZ45629.1	2021-12-26		QUA49312.1	2021-04-03		UEF56716.1	2021-04-18
UDH02967.1	2021		BDE30928.1	2021		UMZ45677.1	2021-12-27		QUA61966.1	2021-04-06		UEF56764.1	2021-04-18
UDH02979.1	2021		BDE30974.1	2021		UMZ45737.1	2021-12-26		QTY65656.1	2021-04-02		UEF56908.1	2021-04-17
UDH03003.1	2021		BDE30986.1	2021		UMZ45749.1	2021-12-24		QTY66363.1	2021-04-02		UEF57052.1	2021-04-27
UCN20209.1	2021		BDE30998.1	2021		UMZ45761.1	2021-12-24		QTY71895.1	2021-04-01		UEF57183.1	2021-04-26
UCN20221.1	2021		UJJ92039.1	2021		UMZ45773.1	2021-12-27		QTX01441.1	2021-04-03		UEF57590.1	2021-04-25
QYK37235.1	2021		UJJ92231.1	2021		UMZ45785.1	2021-12-27		QTX01477.1	2021-04-06		UEF57722.1	2021-04-28
QYD01340.1	2021		UJJ92243.1	2021		UMZ45845.1	2021-12-29		UHK35496.1	2021		UEF58379.1	2021-04-28
QWN59251.1	2021		UJJ92255.1	2021		UMZ45857.1	2021-12-28		UHK35508.1	2021		UEF58451.1	2021-04-28
QWJ73141.1	2021		UJJ92279.1	2021		UMZ46049.1	2021-12-29		UHJ32542.1	2021		UEF58667.1	2021-04-27
QWA20026.1	2021		UHK35461.1	2021		UMZ56330.1	2021-12-20		UGC98977.1	2021-08-04		UEF58871.1	2021-04-26
QVV30715.1	2021		UHK35544.1	2021		UMZ56450.1	2021-12-28		UCN20197.1	2021		UEF58919.1	2021-04-28
QUM11006.1	2021		UHK35556.1	2021		UMZ56462.1	2021-12-29		UBF67630.1	2021-08-19		UEF59218.1	2021-04-28
UDH02679.1	2021		UHB43194.1	2021		UMZ56474.1	2021-12-28		UBF80340.1	2021-08-04		UEF59650.1	2021-04-29
UDH02691.1	2021		UHB43397.1	2021		UMZ56486.1	2021-12-27		UAW14701.1	2021-08-04		UEF59770.1	2021-04-29
UDH02907.1	2021		UHB43409.1	2021		UMZ56498.1	2021-12-29		QZG14798.1	2021-08-02		UEF59866.1	2021-04-29
UDH02943.1	2021		UHB43625.1	2021		UMZ56510.1	2021-12-28		QZG24783.1	2021-08-02		UEF60058.1	2021-04-29
UDH02955.1	2021		UHB43781.1	2021		UMZ56522.1	2021-12-27		QZG41998.1	2021-08-02		UEF60868.1	2021-04-28
UDH02967.1	2021		UFR07796.1	2021		UMZ56534.1	2021-12-28		QZG48083.1	2021-08-02		UEF61240.1	2021-04-28
UDH02979.1	2021		UGN73093.1	2021		UMZ56558.1	2021-12-28		ULF08205.1	2020-12-21		UEF61348.1	2021-04-28
UDH03003.1	2021		QYD01410.1	2021		UMZ56582.1	2021-12-25		ULF08361.1	2020-12-22		UEF61863.1	2021-04-27
UCN20209.1	2021		BDE27895.1	2021		UMZ56594.1	2021-12-28		ULF08433.1	2020-12-22		UEF61910.1	2021-04-27
UCN20221.1	2021		BDE27907.1	2021		UMZ56606.1	2021-12-20		ULF08505.1	2020-12-23		UEF62114.1	2021-04-28
QYK37235.1	2021		BDE30904.1	2021		UMZ56618.1	2021-12-28		ULF08541.1	2020-12-24		UEF62544.1	2021-04-26
QYD01340.1	2021		BDE30916.1	2021		UMZ56630.1	2021-12-28		UHM14250.1	2020		UEF62734.1	2021-04-28
QWN59251.1	2021		BDE30928.1	2021		UMZ56642.1	2021-12-18		ULU87735.1	2021-02-05		UEF63598.1	2021-04-29
QWJ73141.1	2021		BDE30974.1	2021		UMZ56654.1	2021-12-28		ULE73328.1	2021-02-23		UEF64496.1	2021-04-27
QWA20026.1	2021		BDE30986.1	2021		UMZ56666.1	2021-12-28		UHK35496.1	2021		UEF65156.1	2021-04-27
QVV30715.1	2021		BDE30998.1	2021		UMZ56690.1	2021-12-25		UHK35508.1	2021		UEF65168.1	2021-04-27
QUM11006.1	2021		UJJ92039.1	2021		UMZ56702.1	2021-12-28		UHJ32542.1	2021		UEF65204.1	2021-04-27
QVQ64769.1	2020-12-08		UJJ92231.1	2021		UMQ74411.1	2021-12-14		UCN20197.1	2021		UEF65240.1	2021-04-28
QVQ64829.1	2020-12-08		UJJ92243.1	2021		UMQ74423.1	2021-12-14		UAZ46245.1	2021-02-21		UEF65276.1	2021-04-28
QTJ63241.1	2020-12-10		UJJ92255.1	2021		UMQ74435.1	2021-12-14		UAZ46257.1	2021-02-21		UEF65456.1	2021-04-28
QRN78383.1	2020-12-10		UJJ92279.1	2021		UMQ74447.1	2021-12-14		QZP43911.1	2021-02-05		UEF65468.1	2021-04-28
QVQ64805.1	2020-12-13		UHK35461.1	2021		UMQ74459.1	2021-12-14		QYV27164.1	2021-02-21		UEF65684.1	2021-04-28
QVQ64793.1	2020-12-14		UHK35544.1	2021		UMQ74471.1	2021-12-14		QYV27328.1	2021-02-21		UEF65947.1	2021-04-29
QVQ64817.1	2020-12-14		UHK35556.1	2021		UMQ74483.1	2021-12-14		QYV29125.1	2021-02-25		UEF66079.1	2021-04-29
BCX28049.1	2020-12-15		UHB43194.1	2021		UMQ74495.1	2021-12-14		QYV29182.1	2021-02-26		UEF66127.1	2021-04-28
BCX28145.1	2020-12-15		UHB43397.1	2021		UMQ74507.1	2021-12-14		QXX34491.1	2021-02-26		UEF66199.1	2021-04-29
QVQ64781.1	2020-12-15		UHB43409.1	2021		UMQ74519.1	2021-12-14		QWW93436.1	2021-02-01		UEF66427.1	2021-04-29
UDA85718.1	2020-12-17		UHB43625.1	2021		UMW75687.1	2021-12-29		QWA81721.1	2021-02-02		UEF66902.1	2021-04-28
QSD58687.1	2020-12-17		UHB43781.1	2021		UMW75699.1	2021-12-26		QWA81733.1	2021-02-02		UEF67381.1	2021-04-29
QYV30245.1	2020-12-18		UFR07796.1	2021		UMW75711.1	2021-12-29		QWA81745.1	2021-02-02		UEF67417.1	2021-04-29
QSS48541.1	2020-12-18		UGN73093.1	2021		UMW75723.1	2021-12-30		QWA81757.1	2021-02-02		UEF67465.1	2021-04-28
QQN95791.1	2020-12-18		QYD01410.1	2021		UMW75735.1	2021-12-26		QWA87294.1	2021-02-02		UEF68242.1	2021-04-29
QTX93774.1	2020-12-19		BDE27895.1	2021		UMW75771.1	2021-12-29		QVQ64889.1	2021-02-27		UEF68266.1	2021-04-29
UCI86565.1	2020-12-19		BDE27907.1	2021		UMW75783.1	2021-12-28		QTY56601.1	2021-02-24		UEF68446.1	2021-04-29
UCI86829.1	2020-12-19		BDE30904.1	2021		UMW75795.1	2021-12-26		QTY57009.1	2021-02-24		UEF68673.1	2021-04-29
QQL92050.1	2020-12-19		BDE30916.1	2021		UMW75819.1	2021-12-28		QTJ21397.1	2021-02-26		UEF68947.1	2021-04-27
QQK53357.1	2020-12-19		BDE30928.1	2021		UMW75831.1	2021-12-29		QTG20532.1	2021-02-23		UEF69066.1	2021-04-27
UCI84335.1	2020-12-20		BDE30974.1	2021		UMW75843.1	2021-12-28		QTF15212.1	2021-02-17		UEF69114.1	2021-04-27
QVL88057.1	2020-12-20		BDE30986.1	2021		UMW75855.1	2021-12-29		QTE10495.1	2021-02-22		UEF69138.1	2021-04-28
QQK53261.1	2020-12-20		BDE30998.1	2021		UMW75867.1	2021-12-26		QTE11359.1	2021-02-05		UEF69210.1	2021-04-28
QTH25075.1	2020-12-22		UJJ92039.1	2021		UMW75903.1	2021-12-29		QTE14346.1	2021-02-08		UEF69282.1	2021-04-23
QSD58699.1	2020-12-22		UJJ92231.1	2021		UMW75915.1	2021-12-26		QTC27614.1	2021-02-16		UEF69402.1	2021-04-28
QRN68329.1	2020-12-22		UJJ92243.1	2021		UMP19048.1	2021-12-27		QTA94382.1	2021-02-20		UEF69615.1	2021-04-28
QRN68342.1	2020-12-22		UJJ92255.1	2021		UMP59345.1	2021-12-18		QRV12312.1	2021-02-03		UEF69663.1	2021-04-28
UFQ05186.1	2020-12-23		UJJ92279.1	2021		UMP59357.1	2021-12-18		UHK35496.1	2021		UDO17802.1	2021-04-01
QSG74549.1	2020-12-23		UHK35461.1	2021		UMP59369.1	2021-12-18		UHK35508.1	2021		UDO17826.1	2021-04-01
QSD58711.1	2020-12-23		UHK35544.1	2021		UMP59569.1	2021-12-18		UHM14250.1	2020		UDO17969.1	2021-04-01
QRN78431.1	2020-12-23		UHK35556.1	2021		UMP59712.1	2021-12-18		UHJ32542.1	2021		UDA79187.1	2021-04-21
QSD58723.1	2020-12-24		UHB43194.1	2021		UMP60290.1	2021-12-19		UCN20197.1	2021		UDA82872.1	2021-04-29
QSD58747.1	2020-12-24		UHB43397.1	2021		UMP60396.1	2021-12-19		QZN05034.1	2021-01-07		UDA82908.1	2021-04-28
QSD58759.1	2020-12-24		UHB43409.1	2021		UMP60444.1	2021-12-19		QTH25051.1	2021-01-13		UDA82944.1	2021-04-29
QSD58771.1	2020-12-24		UHB43625.1	2021		UMP60503.1	2021-12-19		QRI43207.1	2021-01-18		UDA82956.1	2021-04-28
QSD58783.1	2020-12-24		UHB43781.1	2021		UMP60937.1	2021-12-20		QRU93410.1	2021-01-27		UDA83015.1	2021-04-29
QSD58795.1	2020-12-24		UFR07796.1	2021		UMP60961.1	2021-12-20		QRN78215.1	2021-01-10		UDA83626.1	2021-04-29
QSD58807.1	2020-12-24		UGN73093.1	2021		UMP60973.1	2021-12-20		QRN78275.1	2021-01-12		UDA87982.1	2021-04-15
QRN68456.1	2020-12-24		QYD01410.1	2021		UMP61021.1	2021-12-20		QRN78347.1	2021-01-14		UDA88030.1	2021-04-13
QRN68473.1	2020-12-24		BDE27895.1	2021		UMP61220.1	2021-12-20		UHK35496.1	2021		UDA88042.1	2021-04-16
QRN68485.1	2020-12-24		BDE27907.1	2021		UMP61280.1	2021-12-20		UHK35508.1	2021		UDA88090.1	2021-04-16
QRN71293.1	2020-12-24		BDE30904.1	2021		UMP61303.1	2021-12-20		UHJ32542.1	2021		UDA88330.1	2021-04-16
QQK89963.1	2020-12-24		BDE30916.1	2021		UMP61477.1	2021-12-20		UGC99012.1	2021-07-01		UDA88533.1	2021-04-12
QQH18545.1	2020-12-24		BDE30928.1	2021		UMP61513.1	2021-12-20		UGC99784.1	2021-07-01		UDA88665.1	2021-04-21
QVQ64841.1	2020-12-25		BDE30974.1	2021		UMP61525.1	2021-12-20		UGC99808.1	2021-07-01		UDA88724.1	2021-04-11
QUE44651.1	2020-12-26		BDE30986.1	2021		UMP61537.1	2021-12-20		UGC99832.1	2021-07-02		UDA88736.1	2021-04-21
QSD58819.1	2020-12-26		BDE30998.1	2021		UMP61549.1	2021-12-20		UFK33431.1	2021-07-01		UDA88819.1	2021-04-21
QSD58843.1	2020-12-26		UJJ92039.1	2021		UMP61751.1	2021-12-23		UCN20197.1	2021		UDA93253.1	2021-04-19
QRQ47046.1	2020-12-26		UJJ92231.1	2021		UMP61773.1	2021-12-23		UAZ03878.1	2021-07-22		UDA93361.1	2021-04-22
QRQ47058.1	2020-12-26		UJJ92243.1	2021		UMP61797.1	2021-12-23		UAR25116.1	2021-07-11		UDA93471.1	2021-04-28
QQP65921.1	2020-12-26		UJJ92255.1	2021		UMP61857.1	2021-12-23		QZK28721.1	2021-07-22		UDA93553.1	2021-04-05
QQP66077.1	2020-12-26		UJJ92279.1	2021		UMP61916.1	2021-12-23		ULL31727.1	2021-06-14		UDA93565.1	2021-04-28
QQN95803.1	2020-12-26		UHK35461.1	2021		UMP61928.1	2021-12-23		ULL31857.1	2021-06-15		UDA95871.1	2021-04-13
UCI86414.1	2020-12-27		UHK35544.1	2021		UMP61964.1	2021-12-23		ULL32145.1	2021-06-17		UDA97275.1	2021-04-20
QUW05374.1	2020-12-27		UHK35556.1	2021		UMP61976.1	2021-12-23		ULL32241.1	2021-06-18		UDA97287.1	2021-04-21
QSD58855.1	2020-12-27		UHB43194.1	2021		UMP61988.1	2021-12-23		ULL39240.1	2021-06-08		UDA97431.1	2021-04-26
QRN78491.1	2020-12-27		UHB43397.1	2021		UMO90394.1	2021-12-28		ULD54427.1	2021-06-20		UCK75225.1	2021-04-08
QQV26699.1	2020-12-27		UHB43409.1	2021		UMO90430.1	2021-12-26		UHK35496.1	2021		UBT26949.1	2021-03-31
QQP65753.1	2020-12-27		UHB43625.1	2021		UMO90490.1	2021-12-27		UHK35508.1	2021		UBT26973.1	2021-03-31
QQP65837.1	2020-12-27		UHB43781.1	2021		UMO90502.1	2021-12-28		UHJ32542.1	2021		UBT27272.1	2021-04-06
QQM17625.1	2020-12-27		UFR07796.1	2021		UMO90514.1	2021-12-28		UCU68808.1	2021-06-09		UBT27332.1	2021-04-06
QQI07514.2	2020-12-27		UGN73093.1	2021		UMO90526.1	2021-12-28		UCN20197.1	2021		UBT27475.1	2021-04-01
QRM14307.1	2020-12-28		QYD01410.1	2021		UMO90550.1	2021-12-28		UBE88414.1	2021-06-09		UBT27594.1	2021-04-07
QQL14312.1	2020-12-28		BDE27895.1	2021		UMO90562.1	2021-12-28		UAZ40607.1	2021-06-16		UBN35558.1	2021-04-25
QUW05170.1	2020-12-29		BDE27907.1	2021		UMO90574.1	2021-12-28		UAZ43537.1	2021-06-10		UBN35688.1	2021-04-25
QUA12558.1	2020-12-29		BDE30904.1	2021		UMO90586.1	2021-12-28		QYV38472.1	2021-06-10		UBN35724.1	2021-04-25
QRJ69803.1	2020-12-29		BDE30916.1	2021		UMO90598.1	2021-12-28		QYV39830.1	2021-06-16		UBC62182.1	2021-04-14
QQP65165.1	2020-12-29		BDE30928.1	2021		UMO90610.1	2021-12-23		QXM11788.1	2021-06-22		UBC62726.1	2021-04-04
QQP27512.1	2020-12-29		BDE30974.1	2021		UMO90622.1	2021-12-24		QWY70201.1	2021-06-09		UBC64058.1	2021-03-31
QQN96103.1	2020-12-29		BDE30986.1	2021		UMO90646.1	2021-12-28		UJZ29611.1	2021-03-26		UBC74975.1	2021-03-31
UCI83520.1	2020-12-30		BDE30998.1	2021		UMO90658.1	2021-12-28		UJZ30971.1	2021-03-16		UBC79614.1	2021-04-05
QSH60707.1	2020-12-30		UJJ92039.1	2021		UMO90694.1	2021-12-28		UJZ33563.1	2021-03-16		UBC85837.1	2021-04-03
QWU48902.1	2020-12-31		UJJ92231.1	2021		UMM62569.1	2021-12-29		UJY52702.1	2021-03-01		UBC96953.1	2021-04-14
QQX01670.1	2020-12-31		UJJ92243.1	2021		UMM62617.1	2021-12-28		UIO84971.1	2021-03-17		UBD02250.1	2021-04-05
QQX01706.1	2020-12-31		UJJ92255.1	2021		UMM62641.1	2021-12-28		UHU03386.1	2021-03-11		UBG32349.1	2021-04-12
QQX01826.1	2020-12-31		UJJ92279.1	2021		UMM62665.1	2021-12-22		UHU03422.1	2021-03-12		UBG32420.1	2021-04-12
QQX01862.1	2020-12-31		UHK35461.1	2021		UMM62737.1	2021-12-27		UHU03434.1	2021-03-22		UBG32492.1	2021-04-12
QQX01886.1	2020-12-31		UHK35544.1	2021		UMM62749.1	2021-12-24		UHK35496.1	2021		UBG32504.1	2021-04-12
QQV29246.1	2020-12-31		UHK35556.1	2021		UMM62761.1	2021-12-28		UHK35508.1	2021		UBG32587.1	2021-04-12
QQP64021.1	2020-12-31		UHB43194.1	2021		UMM62785.1	2021-12-28		UHJ32542.1	2021		UBG32623.1	2021-04-12
UDA91973.1	2021-01-01		UHB43397.1	2021		UMM62797.1	2021-12-28		UFR23435.1	2021-03-25		UBG32911.1	2021-04-12
UCI80360.1	2021-01-01		UHB43409.1	2021		UMM62809.1	2021-12-28		UCN20197.1	2021		UBG33004.1	2021-04-12
UCI80729.1	2021-01-01		UHB43625.1	2021		UMM62833.1	2021-12-28		UAZ69217.1	2021-03-18		UBG34295.1	2021-04-19
UCI82391.1	2021-01-01		UHB43781.1	2021		UMM62845.1	2021-12-28		UAZ74830.1	2021-03-18		UBG34307.1	2021-04-19
UCI82812.1	2021-01-01		UFR07796.1	2021		UMM62905.1	2021-12-28		UAZ83389.1	2021-03-28		UBG34343.1	2021-04-19
UCI82891.1	2021-01-01		UGN73093.1	2021		UMM78426.1	2021-12-24		UAZ87003.1	2021-03-17		UBG34355.1	2021-04-19
UCI86426.1	2021-01-01		QYD01410.1	2021		UMI86777.1	2021-12-30		UAZ97737.1	2021-03-20		UBG34367.1	2021-04-19
UDA91723.1	2021-01-02		BDE27895.1	2021		UMI88426.1	2021-12-30		UAZ98774.1	2021-03-16		UBG34439.1	2021-04-19
UCI77999.1	2021-01-02		BDE27907.1	2021		UMI88473.1	2021-12-30		UBA12263.1	2021-03-17		UBG34487.1	2021-04-19
QQX02319.1	2021-01-02		BDE30904.1	2021		UMI89417.1	2021-12-28		QZP75807.1	2021-03-16		UBG34667.1	2021-04-19
QUG13856.1	2021-01-03		BDE30916.1	2021		UMI89465.1	2021-12-30		QZP75819.1	2021-03-19		UBG34679.1	2021-04-19
QRA60361.1	2021-01-03		BDE30928.1	2021		UMI89723.1	2021-12-29		QZP75831.1	2021-03-19		UBG35282.1	2021-04-26
QQX00530.1	2021-01-03		BDE30974.1	2021		UMI89962.1	2021-12-27		QZP75843.1	2021-03-28		UBG35664.1	2021-04-26
QQX00566.1	2021-01-03		BDE30986.1	2021		UMI91220.1	2021-12-29		QYV28323.1	2021-03-08		UBG35676.1	2021-04-26
QQP64793.1	2021-01-03		BDE30998.1	2021		UMI91325.1	2021-12-28		QXX34955.1	2021-03-02		UBG35724.1	2021-04-26
QYM36383.1	2021-01-04		UJJ92039.1	2021		UMI92160.1	2021-12-27		QXX37644.1	2021-03-29		UBG35844.1	2021-04-26
QXY73239.1	2021-01-04		UJJ92231.1	2021		UMI93604.1	2021-12-27		QXN65473.1	2021-03-19		UBG35880.1	2021-04-26
QXJ04382.1	2021-01-04		UJJ92243.1	2021		UMI93908.1	2021-12-30		QXN65509.1	2021-03-22		UBG35964.1	2021-04-26
QWM32170.1	2021-01-04		UJJ92255.1	2021		UMK67943.1	2021-12-28		QXN65544.1	2021-03-21		UBG36070.1	2021-04-26
QWM32967.1	2021-01-04		UJJ92279.1	2021		UMK67967.1	2021-12-28		QXN65568.1	2021-03-19		UBG36653.1	2021-04-26
QVQ63869.1	2021-01-04		UHK35461.1	2021		UMK73719.1	2021-12-29		QXN65592.1	2021-03-23		UBG39890.1	2021-04-14
QUG13904.1	2021-01-04		UHK35544.1	2021		UMK73731.1	2021-12-29		QXJ78303.1	2021-03-23		UBG40140.1	2021-04-27
QTY31131.1	2021-01-04		UHK35556.1	2021		UMK73767.1	2021-12-30		QXJ78315.1	2021-03-23		UBG41915.1	2021-04-02
QQW46594.1	2021-01-04		UHB43194.1	2021		UMK73911.1	2021-12-28		QXJ78327.1	2021-03-24		UBG42021.1	2021-04-18
QQV21796.1	2021-01-04		UHB43397.1	2021		UMK73935.1	2021-12-28		QXJ78339.1	2021-03-24		UBG42045.1	2021-04-21
UDK87373.1	2021-01-05		UHB43409.1	2021		UMK77167.1	2021-12-29		QXJ78351.1	2021-03-24		UAU41182.1	2021-04-09
QXJ03641.1	2021-01-05		UHB43625.1	2021		UMB36840.1	2021-12-29		QXJ78363.1	2021-03-19		UAU41385.1	2021-04-20
QXJ03665.1	2021-01-05		UHB43781.1	2021		UMC41631.1	2021-12-22		QXJ78387.1	2021-03-18		UAU41755.1	2021-04-19
QXJ04037.1	2021-01-05		UFR07796.1	2021		UMC46227.1	2021-12-28		QXJ78411.1	2021-03-19		UAU42342.1	2021-04-21
QRR18741.1	2021-01-05		UGN73093.1	2021		UMC86405.1	2021-12-28		QXG89487.1	2021-03-29		UAU42774.1	2021-04-23
QQS74687.1	2021-01-05		QYD01410.1	2021		UME35536.1	2021-12-22		QXH28129.1	2021-03-30		UAU42965.1	2021-04-29
QQX04166.1	2021-01-05		BDE27895.1	2021		UME37455.1	2021-12-27		QWS77753.1	2021-03-09		QZK67203.1	2021-04-29
QQX04262.1	2021-01-05		BDE27907.1	2021		UME37586.1	2021-12-28		QWS77789.1	2021-03-25		QZK35112.1	2021-04-27
QQX04334.1	2021-01-05		BDE30904.1	2021		UME37725.1	2021-12-28		QWS77813.1	2021-03-27		QZK36372.1	2021-04-27
QQX04514.1	2021-01-05		BDE30916.1	2021		UME37971.1	2021-12-22		QWS77825.1	2021-03-28		QYX84811.1	2021-04-02
UBG27623.1	2021-01-06		BDE30928.1	2021		UME38146.1	2021-12-28		QWS77837.1	2021-03-28		QYX85704.1	2021-04-15
QXY73323.1	2021-01-06		BDE30974.1	2021		UME38250.1	2021-12-29		QWS77849.1	2021-03-29		QYX85835.1	2021-04-15
QVL61800.1	2021-01-06		BDE30986.1	2021		UME56002.1	2021-12-30		QWS77861.1	2021-03-29		QYX85930.1	2021-04-03
QTK30578.1	2021-01-06		BDE30998.1	2021		UMB22851.1	2021-12-28		QWS77873.1	2021-03-29		QYX85989.1	2021-04-15
QQX99439.1	2021-01-06		UJJ92039.1	2021		UMB22875.1	2021-12-28		QWS77909.1	2021-03-09		QYX86629.1	2021-04-15
QQX30401.1	2021-01-06		UJJ92231.1	2021		UMB22923.1	2021-12-28		QWO21884.1	2021-03-20		QYV35229.1	2021-04-29
QQX00404.1	2021-01-06		UJJ92243.1	2021		UMB22935.1	2021-12-28		QWE77783.1	2021-03-11		QYV35265.1	2021-04-23
QQV29232.1	2021-01-06		UJJ92255.1	2021		UMB22947.1	2021-12-29		QWA53291.1	2021-03-22		QYV35301.1	2021-04-26
UFI38183.1	2021-01-07		UJJ92279.1	2021		UMB22959.1	2021-12-29		QWA53303.1	2021-03-22		QYV35373.1	2021-04-28
UFI38207.1	2021-01-07		UHK35461.1	2021		UMB22971.1	2021-12-30		QVU28651.1	2021-03-30		QYV35562.1	2021-04-21
UFI38288.1	2021-01-07		UHK35544.1	2021		UMB23019.1	2021-12-26		QVO45456.1	2021-03-15		QYV35693.1	2021-04-26
UFI38370.1	2021-01-07		UHK35556.1	2021		UMB23031.1	2021-12-27		QVO47375.1	2021-03-20		QYP23465.1	2021-04-03
UFI38394.1	2021-01-07		UHB43194.1	2021		UMB23043.1	2021-12-27		QUN71001.1	2021-03-22		QYQ14259.1	2021-04-02
UFI38478.1	2021-01-07		UHB43397.1	2021		UMB23055.1	2021-12-27		QUN71013.1	2021-03-22		QYQ14365.1	2021-04-27
UFI38502.1	2021-01-07		UHB43409.1	2021		UMB23067.1	2021-12-27		QVD53522.1	2021-03-28		QYQ14532.1	2021-04-23
UES63057.1	2021-01-07		UHB43625.1	2021		UMB23079.1	2021-12-27		QVE03649.1	2021-03-27		QYQ14712.1	2021-04-26
QWY51801.1	2021-01-07		UHB43781.1	2021		UMB23091.1	2021-12-27		QUV64118.1	2021-03-27		QYM85663.1	2021-04-14
QSV99623.1	2021-01-07		UFR07796.1	2021		UMB23103.1	2021-12-27		QUQ03937.1	2021-03-30		QYM86664.1	2021-04-23
QRY12794.1	2021-01-07		UGN73093.1	2021		UMB23127.1	2021-12-27		QUM92739.1	2021-03-23		QYK38427.1	2021-04
QQQ47833.1	2021-01-07		QYD01410.1	2021		UMB23163.1	2021-12-27		QUI78788.1	2021-03-17		QYG33865.1	2021-04-27
QQV28632.1	2021-01-07		BDE27895.1	2021		UMB23187.1	2021-12-27		QUF39391.1	2021-03-30		QYG36173.1	2021-04-27
QQX03098.1	2021-01-07		BDE27907.1	2021		UMB23223.1	2021-12-27		QUA73813.1	2021-03-22		QYG49867.1	2021-04-16
QQX12261.1	2021-01-07		BDE30904.1	2021		UMB23331.1	2021-12-27		QUB17383.1	2021-03-24		QYG49999.1	2021-04-12
QQX12273.1	2021-01-07		BDE30916.1	2021		UMB25351.1	2021-12-23		QUC68992.1	2021-03-21		QYG50167.1	2021-04-16
UFI38159.1	2021-01-08		BDE30928.1	2021		ULU67634.1	2021-12-30		QUC70652.1	2021-03-25		QYG50323.1	2021-04-17
UFI38418.1	2021-01-08		BDE30974.1	2021		ULU67646.1	2021-12-30		QUC73176.1	2021-03-26		QYG50611.1	2021-04-21
UFI38430.1	2021-01-08		BDE30986.1	2021		ULT67108.1	2021-12-17		QUC79115.1	2021-03-26		QYG50778.1	2021-04-26
UFI38442.1	2021-01-08		BDE30998.1	2021		ULT67179.1	2021-12-20		QUC84838.1	2021-03-25		QYG50898.1	2021-04-21
UFI38454.1	2021-01-08		UJJ92039.1	2021		ULU15491.1	2021-12-26		QUC85257.1	2021-03-25		QYG51494.1	2021-04-12
UCI83460.1	2021-01-08		UJJ92231.1	2021		ULU15587.1	2021-12-28		QUC85662.1	2021-03-27		QYG51590.1	2021-04-13
QTF76802.1	2021-01-08		UJJ92243.1	2021		ULU15599.1	2021-12-27		QUC86178.1	2021-03-28		QYG51853.1	2021-04-12
QSD58519.1	2021-01-08		UJJ92255.1	2021		ULU15646.1	2021-12-30		QUC87988.1	2021-03-29		QYG51949.1	2021-04-29
QSD58531.1	2021-01-08		UJJ92279.1	2021		ULU15670.1	2021-12-30		QUC96180.1	2021-03-29		QYG51997.1	2021-04-26
QQO98570.1	2021-01-08		UHK35461.1	2021		ULU15682.1	2021-12-30		QUD03012.1	2021-03-27		QYG52452.1	2021-04-21
UFI38111.1	2021-01-09		UHK35544.1	2021		ULU15694.1	2021-12-30		QUD17268.1	2021-03-02		QYG53051.1	2021-04-29
UFI38171.1	2021-01-09		UHK35556.1	2021		ULU15741.1	2021-12-30		QUD18083.1	2021-03-29		QYG53613.1	2021-04-14
UEZ89503.1	2021-01-09		UHB43194.1	2021		ULU15776.1	2021-12-29		QUD18095.1	2021-03-28		QYG53721.1	2021-04-12
QVV58034.1	2021-01-09		UHB43397.1	2021		ULU15788.1	2021-12-28		QTY74585.1	2021-03-20		QYG53781.1	2021-04-12
QTC10190.1	2021-01-09		UHB43409.1	2021		ULU15872.1	2021-12-28		QTZ03648.1	2021-03-25		QYG53901.1	2021-04-12
QTC10202.1	2021-01-09		UHB43625.1	2021		ULU15896.1	2021-12-27		QTZ15527.1	2021-03-25		QYG54295.1	2021-04-21
QTC10214.1	2021-01-09		UHB43781.1	2021		ULU17679.1	2021-12-20		QTY33854.1	2021-03-08		QYG54749.1	2021-04-14
QTC10226.1	2021-01-09		UFR07796.1	2021		ULU17691.1	2021-12-21		QTY57545.1	2021-03-03		QYG54845.1	2021-04-13
QRW45115.1	2021-01-09		UGN73093.1	2021		ULU17703.1	2021-12-18		QTY60998.1	2021-03-08		QYG54905.1	2021-04-12
QRN65767.1	2021-01-09		QYD01410.1	2021		ULU17738.1	2021-12-20		QTP77038.1	2021-03-14		QYG55109.1	2021-04-14
QQS80838.2	2021-01-09		UMP12936.1	2022		ULU17758.1	2021-12-20		QTP77145.1	2021-03-17		QYG55145.1	2021-04-27
UFI37852.1	2021-01-10		UMP12960.1	2022		ULU17770.1	2021-12-20		QTX08725.1	2021-03-17		QYG55181.1	2021-04-12
UFI38562.1	2021-01-10		UMP12972.1	2022		ULU17782.1	2021-12-21		QTX13231.1	2021-03-29		QYG55481.1	2021-04-27
UFI38574.1	2021-01-10		UMP13091.1	2022		ULU17794.1	2021-12-27		QTW56849.1	2021-03-26		QYG55661.1	2021-04-13
UFI38598.1	2021-01-10		UMP13161.1	2022		ULU17806.1	2021-12-27		QTT38644.1	2021-03-14		QYG55769.1	2021-04-26
UFI38634.1	2021-01-10		UMP13269.1	2022		ULU17818.1	2021-12-27		QTT45469.1	2021-03-20		QYG56032.1	2021-04-16
QSX91307.1	2021-01-10		UMP13293.1	2022		ULU17830.1	2021-12-27		QTT45552.1	2021-03-21		QYG56187.1	2021-04-26
QSD58543.1	2021-01-10		UMP13305.1	2022		ULU17854.1	2021-12-28		QTT50705.1	2021-03-22		QYG56475.1	2021-04-21
QSD58555.1	2021-01-10		UMP13329.1	2022		ULU17866.1	2021-12-27		QTT51868.1	2021-03-25		QYG56487.1	2021-04-15
QSD58567.1	2021-01-10		UMP13425.1	2022		ULU17878.1	2021-12-28		QTS52812.1	2021-03-21		QYG56725.1	2021-04-15
QSD58579.1	2021-01-10		ULR93445.1	2022		ULR57775.1	2021-12-16		QTS53460.1	2021-03-18		QYG57240.1	2021-04-12
QRN78179.1	2021-01-10		ULR93529.1	2022		ULR57811.1	2021-12-20		QTS68749.1	2021-03-13		QYG57288.1	2021-04-16
UFI38075.1	2021-01-11		UJJ92303.1	2022		ULR57823.1	2021-12-21		QTS70237.1	2021-03-16		QYG57552.1	2021-04-22
UFI38322.1	2021-01-11		UJJ92327.1	2022		ULR57835.1	2021-12-22		QTS80230.1	2021-03-15		QYG57744.1	2021-04-12
UFI38346.1	2021-01-11		UJJ92339.1	2022		ULR57847.1	2021-12-22		QTS97313.1	2021-03-16		QYG57792.1	2021-04-15
UFI38358.1	2021-01-11		UJJ92351.1	2022		ULR57859.1	2021-12-23		QTS98807.1	2021-03-13		QYG59729.1	2021-04-16
UCL44119.1	2021-01-11		UJJ92363.1	2022		ULR57871.1	2021-12-28		QTO76947.1	2021-03-11		QYG60350.1	2021-04-28
QSV99791.1	2021-01-11		UJJ92375.1	2022		ULR57883.1	2021-12-28		QTJ17090.1	2021-02-28		QYG60386.1	2021-04-29
QSH60683.1	2021-01-11		UJJ92387.1	2022		ULR57895.1	2021-12-30		QTJ63181.1	2021-03-01		QYG60686.1	2021-04-29
QSD58591.1	2021-01-11		UJJ92399.1	2022		ULR57907.1	2021-12-30		QTF10955.1	2021-03-02		QYG61559.1	2021-04-20
QSD58603.1	2021-01-11		UJJ92411.1	2022		ULR57931.1	2021-12-30		QTG28692.1	2021-03-04		QYG61607.1	2021-04-19
QRW45151.1	2021-01-11		UJJ92423.1	2022		ULR95558.1	2021-12-21		QTG35870.1	2021-03-08		QYG62564.1	2021-04-27
QQS74675.1	2021-01-11		UJJ92435.1	2022		ULR95594.1	2021-12-27		QTF17480.1	2021-03-01		QYG62600.1	2021-04-29
QQX35346.1	2021-01-11		UJJ92447.1	2022		ULR95606.1	2021-12-27		QTE05846.1	2021-03-22		QYG63761.1	2021-04-27
QQX35754.1	2021-01-11		UJJ92471.1	2022		ULR95630.1	2021-12-27		ULL30954.1	2021-05-19		QYG64298.1	2021-04-28
QQX35910.1	2021-01-11		UJJ92483.1	2022		ULR95642.1	2021-12-22		ULD94053.1	2021-05-20		QYG65829.1	2021-04-29
UFI37993.1	2021-01-12		UJJ92495.1	2022		ULR95666.1	2021-12-30		ULD53803.1	2021-05-24		QYG66187.1	2021-04-27
UFI38005.1	2021-01-12		UJJ92507.1	2022		ULR95678.1	2021-12-27		ULD54067.1	2021-05-12		QYG66543.1	2021-04-13
UFI38123.1	2021-01-12		UJJ92519.1	2022		ULR95713.1	2021-12-27		ULD54091.1	2021-05-18		QYG67559.1	2021-04-13
QWA53375.2	2021-01-12		UJJ92531.1	2022		ULR95725.1	2021-12-27		ULD54211.1	2021-05-22		QYG67968.1	2021-04-13
QUX03849.1	2021-01-12		UMP12936.1	2022		ULR95737.1	2021-12-27		BDD85087.1	2021-05-17		QYG68515.1	2021-04-13
QTC10526.1	2021-01-12		UMP12960.1	2022		ULR95797.1	2021-12-27		BDD85099.1	2021-05-17		QYG68550.1	2021-04-13
QRY21241.1	2021-01-12		UMP12972.1	2022		ULR95809.1	2021-12-27		UHU04141.1	2021-05-01		QYG69675.1	2021-04-22
QSH60671.1	2021-01-12		UMP13091.1	2022		ULR95821.1	2021-12-25		UHK35496.1	2021		QYG70054.1	2021-04-21
QSD58615.1	2021-01-12		UMP13161.1	2022		ULR95868.1	2021-12-27		UHK35508.1	2021		QYC26395.1	2021-04-14
QSD58627.1	2021-01-12		UMP13269.1	2022		ULR95880.1	2021-12-27		UHJ32542.1	2021		QYC28828.1	2021-04-23
QSD58639.1	2021-01-12		UMP13293.1	2022		ULR95904.1	2021-12-27		UFQ10764.1	2021-05-04		QYB10077.1	2021-04-14
UFI38135.1	2021-01-13		UMP13305.1	2022		ULR95916.1	2021-12-30		UCP65356.1	2021-05-19		QYB12510.1	2021-04-23
QTC10274.1	2021-01-13		UMP13329.1	2022		ULR95928.1	2021-12-27		UCP65577.1	2021-05-19		QXX38890.1	2021-04-07
QTC10286.1	2021-01-13		UMP13425.1	2022		ULR95940.1	2021-12-27		UCN20197.1	2021		QXX39885.1	2021-04-06
QTC10298.1	2021-01-13		ULR93445.1	2022		ULR95952.1	2021-12-23		QYQ14748.1	2021-05-11		QXX39933.1	2021-04-06
QTC10310.1	2021-01-13		ULR93529.1	2022		ULR95964.1	2021-12-29		QYG54212.1	2021-04-30		QXX40521.1	2021-04-19
QTC10322.1	2021-01-13		UJJ92303.1	2022		ULR95976.1	2021-12-27		QYG54248.1	2021-04-30		QXU69954.1	2021-04-15
QTC10334.1	2021-01-13		UJJ92327.1	2022		ULR96072.1	2021-12-30		QYG56008.1	2021-05-06		QXU68335.1	2021-04-08
QTC10346.1	2021-01-13		UJJ92339.1	2022		ULR96144.1	2021-12-27		QYG56235.1	2021-04-30		QXU68347.1	2021-04-17
QTC10358.1	2021-01-13		UJJ92351.1	2022		ULR96156.1	2021-12-27		QYG63234.1	2021-05-03		QXU68359.1	2021-04-19
QTC10382.1	2021-01-13		UJJ92363.1	2022		ULR96168.1	2021-12-22		QYC59889.1	2021-05-24		QXU68371.1	2021-04-18
QTC10394.1	2021-01-13		UJJ92375.1	2022		ULR96180.1	2021-12-30		QXE52244.1	2021-05-07		QXT54081.1	2021-04-02
QTC10406.1	2021-01-13		UJJ92387.1	2022		ULR96192.1	2021-12-20		QWZ15033.1	2021-05-06		QXR83379.1	2021-04-03
QTC10454.1	2021-01-13		UJJ92399.1	2022		ULR96204.1	2021-12-27		QWZ16010.1	2021-05-01		QXR83415.1	2021-04-04
QTC10466.1	2021-01-13		UJJ92411.1	2022		ULR96216.1	2021-12-27		QWY26168.1	2021-05-14		QXR83715.1	2021-04-06
QTC10478.1	2021-01-13		UJJ92423.1	2022		ULR96240.1	2021-12-28		QWY47768.1	2021-05-19		QXR84327.1	2021-04-04
QTC10574.1	2021-01-13		UJJ92435.1	2022		ULR96252.1	2021-12-29		QWY97553.1	2021-05-07		QXR84339.1	2021-04-02
QTC10910.1	2021-01-13		UJJ92447.1	2022		ULR96264.1	2021-12-27		QWY97577.1	2021-05-08		QXR84375.1	2021-04-05
QTC10922.1	2021-01-13		UJJ92471.1	2022		ULR96276.1	2021-12-30		QWY97589.1	2021-04-30		QXR84387.1	2021-04-02
QTC10934.1	2021-01-13		UJJ92483.1	2022		ULR96288.1	2021-12-29		QWY97601.1	2021-05-08		QXR84399.1	2021-04-01
QTC11006.1	2021-01-13		UJJ92495.1	2022		ULR96300.1	2021-12-27		QWY97613.1	2021-05-07		QXR84471.1	2021-04-07
QSD58651.1	2021-01-13		UJJ92507.1	2022		ULR96312.1	2021-12-27		QWY97625.1	2021-05-07		QXR84519.1	2021-04-06
QRN78323.1	2021-01-13		UJJ92519.1	2022		ULR96324.1	2021-12-30		QWY97637.1	2021-05-04		QXR84699.1	2021-04-11
UFI38658.1	2021-01-14		UJJ92531.1	2022		ULR96336.1	2021-12-29		QWY97661.1	2021-05-07		QXR84711.1	2021-04-11
UDA94917.1	2021-01-14		UJR97105.1	2021-01-01		ULR96348.1	2021-12-29		QWY97685.1	2021-05-07		QXR85227.1	2021-04-17
UDA95025.1	2021-01-14		UGD00251.1	2021-01-04		ULR96360.1	2021-12-27		QWY99695.1	2021-05-29		QXR85575.1	2021-04-12
UDA95097.1	2021-01-14		UHL61689.1	2021-01-06		ULR96408.1	2021-12-28		QWW52939.1	2021-05-21		QXR85587.1	2021-04-12
UDA99089.1	2021-01-14		UGC99552.1	2021-02-03		ULR96420.1	2021-12-27		QWW53118.1	2021-05-18		QXR85765.1	2021-04-11
UCI83164.1	2021-01-14		UGD00049.1	2021-02-03		ULR96444.1	2021-12-27		QWW53343.1	2021-05-21		QXR85801.1	2021-04-11
QXY73467.1	2021-01-14		UGD00131.1	2021-02-03		ULR96456.1	2021-12-21		QWW54039.1	2021-05-23		QXR85885.1	2021-04-13
QXY73479.1	2021-01-14		UGC99576.1	2021-02-04		ULR96468.1	2021-12-27		QWW54744.1	2021-05-22		QXR85992.1	2021-04-18
QXY73491.1	2021-01-14		UJH59927.1	2021-02-11		ULR96480.1	2021-12-27		QWO48837.1	2021-05-24		QXR86520.1	2021-04-22
QXY73503.1	2021-01-14		QUA70603.1	2021-03-16		ULR96492.1	2021-12-27		QWO64932.1	2021-05-24		QXR86640.1	2021-04-24
QXY73515.1	2021-01-14		UMP57322.1	2021-03-21		ULR96504.1	2021-12-27		QWK60309.1	2021-05-17		QXR86988.1	2021-04-26
QXY73539.1	2021-01-14		ULV51892.1	2021-03-28		ULR96516.1	2021-12-27		QWK60345.1	2021-05-17		QXR87204.1	2021-04-27
QXY73551.1	2021-01-14		QTW58946.1	2021-03-29		ULR96528.1	2021-12-21		QWJ72592.1	2021-05-12		QXR87252.1	2021-04-27
QTC10370.1	2021-01-14		UHK10502.1	2021-03-30		ULR96540.1	2021-12-27		QWE66753.1	2021-05-13		QXR87503.1	2021-04-27
QTC10418.1	2021-01-14		QWU52315.1	2021-03-31		ULR96552.1	2021-12-22		QWE68788.1	2021-05-17		QXR88258.1	2021-04-26
QTC10430.1	2021-01-14		QWE52264.1	2021-03-31		ULR96576.1	2021-12-27		QWC72372.1	2021-05-12		QXR88294.1	2021-04-23
QTC10442.1	2021-01-14		QUC98737.1	2021-03-31		ULR96588.1	2021-12-27		QWA55465.1	2021-05-07		QXR88354.1	2021-04-20
QTC10490.1	2021-01-14		QUD52104.1	2021-04-01		ULR96624.1	2021-12-28		QWA58172.1	2021-05-10		QXR89621.1	2021-04-27
QTC10502.1	2021-01-14		QUD52764.1	2021-04-01		ULR96648.1	2021-12-23		QVX27178.1	2021-04-30		QXP15641.1	2021-04-13
QTC10874.1	2021-01-14		UJW68562.1	2021-04-02		ULR96660.1	2021-12-27		QVX27226.1	2021-05-12		QXL62619.1	2021-04-28
QTC10886.1	2021-01-14		ULX48148.1	2021-04-05		ULR96672.1	2021-12-28		QVX44048.1	2021-05-07		QXL62690.1	2021-04-27
QTC10898.1	2021-01-14		UJH59939.1	2021-04-11		ULR96684.1	2021-12-21		QVX44538.1	2021-05-06		QXL62748.1	2021-04-05
QTC10982.1	2021-01-14		UJH59951.1	2021-04-11		ULR96696.1	2021-12-27		QVX47808.1	2021-05-12		QXL62856.1	2021-04-08
QTC10994.1	2021-01-14		UJH59963.1	2021-04-11		ULR96744.1	2021-12-27		QVX58243.1	2021-05-09		QXL66021.1	2021-04-06
QRY21253.1	2021-01-14		UJH59975.1	2021-04-11		ULR96756.1	2021-12-21		QVX62138.1	2021-05-12		QXL66703.1	2021-04-26
QSD58663.1	2021-01-14		QXM02534.1	2021-04-11		ULR96768.1	2021-12-30		QVX67817.1	2021-05-12		QXL67409.1	2021-04-28
QSD58675.1	2021-01-14		UJZ27124.1	2021-04-14		ULR96792.1	2021-12-27		QVX68515.1	2021-05-12		QXL67745.1	2021-04-29
QRN51791.1	2021-01-14		QUQ61470.1	2021-04-14		ULR96804.1	2021-12-27		QVW44020.1	2021-05-13		QXL67757.1	2021-04-29
QRF69855.1	2021-01-14		QYJ09734.1	2021-04-15		ULR96816.1	2021-12-29		QVU68846.1	2021-05-05		QXI91924.1	2021-04-28
QQX33678.1	2021-01-14		QVG36224.1	2021-04-15		ULR96828.1	2021-12-27		QVU69528.1	2021-05-06		QXJ02335.1	2021-04-10
UDA99981.1	2021-01-15		QVG19390.1	2021-04-19		ULN78122.1	2021-12-23		QVU69564.1	2021-05-06		QXJ02407.1	2021-04-11
QXY73802.1	2021-01-15		UKA46868.1	2021-04-20		ULN78134.1	2021-12-23		QVU74026.1	2021-05-06		QXJ02551.1	2021-04-12
QUX03837.1	2021-01-15		QVH00449.1	2021-04-20		ULN78158.1	2021-12-23		QVU82352.1	2021-05-06		QXJ02767.1	2021-04-12
QRY21265.1	2021-01-15		QVH00605.1	2021-04-20		ULN78170.1	2021-12-23		QVV42801.1	2021-05-07		QXJ02827.1	2021-04-12
QRK23898.1	2021-01-15		QVD94219.1	2021-04-20		ULN78182.1	2021-12-23		QVV48538.1	2021-05-05		QXJ03198.1	2021-04-21
UFI39004.1	2021-01-16		QUX48074.1	2021-04-20		ULN78194.1	2021-12-23		QVV56795.1	2021-05-06		QXJ03281.1	2021-04-24
UFI39051.1	2021-01-16		UIK45081.1	2021-04-21		ULN78218.1	2021-12-23		QVV57046.1	2021-04-30		QXH14770.1	2021-04-26
UFI39063.1	2021-01-16		UIK45093.1	2021-04-21		ULN78242.1	2021-12-23		QVQ62981.1	2021-05-05		QXH24408.1	2021-04-27
UDA68958.1	2021-01-16		UIK45105.1	2021-04-21		ULN78266.1	2021-12-23		QVQ64757.1	2021-04-30		QXH28644.1	2021-04-15
QXY13708.1	2021-01-16		UIK45117.1	2021-04-21		ULN78278.1	2021-12-23		QVM46283.1	2021-05-01		QXE63028.1	2021-04-22
QXY73647.1	2021-01-16		UBG42033.1	2021-04-21		ULN78302.1	2021-12-23		QVM52953.1	2021-05-04		QXD96780.1	2021-04-01
QTM72497.1	2021-01-16		QVV03891.1	2021-04-22		ULN78314.1	2021-12-23		QVM53037.1	2021-05-04		QXD98764.1	2021-04-20
QSV99671.1	2021-01-16		QVV03951.1	2021-04-22		ULN78338.1	2021-12-23		QVM53661.1	2021-05-04		QWZ30225.1	2021-04-28
QRC75674.1	2021-01-16		QVV10332.1	2021-04-22		ULN78350.1	2021-12-23		QVM53673.1	2021-05-04		QWZ30944.1	2021-04-28
QRK23658.1	2021-01-16		UJZ12324.1	2021-04-23		ULN78397.1	2021-12-23		QVM54905.1	2021-04-30		QWZ31831.1	2021-04-26
QRK23778.1	2021-01-16		QVH04049.1	2021-04-23		ULN78409.1	2021-12-23		QVM56366.1	2021-05-02		QWZ31927.1	2021-04-27
UCJ03404.1	2021-01-17		UIK45140.1	2021-04-24		ULN78421.1	2021-12-23		QVN39959.1	2021-05-11		QWZ32635.1	2021-04-23
QVL86725.1	2021-01-17		UIK45163.1	2021-04-24		ULN78433.1	2021-12-23		QVO15370.1	2021-05-05		QWZ37305.1	2021-04-29
QSV99683.1	2021-01-17		UIK45186.1	2021-04-24		ULN78457.1	2021-12-23		QVO17344.1	2021-05-05		QWZ37592.1	2021-04-28
QSV99695.1	2021-01-17		UIK45198.1	2021-04-24		ULN78481.1	2021-12-23		QUL70297.1	2021-04		QWZ38060.1	2021-04-26
QRK23586.1	2021-01-17		UIK45232.1	2021-04-24		ULN78493.1	2021-12-23		ULM21811.1	2021-09-24		QWZ40458.1	2021-04-29
QRK24558.1	2021-01-17		UIK45310.1	2021-04-24		ULN78505.1	2021-12-23		ULD51098.1	2021-09-21		QWZ45436.1	2021-04-28
QRK24570.1	2021-01-17		UIK45322.1	2021-04-24		ULN78541.1	2021-12-23		UHK35496.1	2021		QWY19398.1	2021-04-10
QRK24582.1	2021-01-17		UIK45334.1	2021-04-24		ULN78553.1	2021-12-23		UHK35508.1	2021		QWY22008.1	2021-04-10
QRK24594.1	2021-01-17		UIK45346.1	2021-04-24		ULN78565.1	2021-12-23		UHJ32542.1	2021		QWY54826.1	2021-03-31
UDA98492.1	2021-01-18		UIK45380.1	2021-04-24		ULN78577.1	2021-12-23		UCN20197.1	2021		QWY97673.1	2021-03-31
UDA98623.1	2021-01-18		UIK45447.1	2021-04-24		ULN78589.1	2021-12-23					QWZ00698.1	2021-04-15
UCL50723.1	2021-01-18		UIK45470.1	2021-04-24		ULN78613.1	2021-12-23					QWU49552.1	2021-03-31
QWA16744.1	2021-01-18		UIK45537.1	2021-04-24		ULN78625.1	2021-12-23					QWU49683.1	2021-04-15
QTC10562.1	2021-01-18		UIK45549.1	2021-04-24		ULN78649.1	2021-12-23					QWU51991.1	2021-03-31
QTC10586.1	2021-01-18		UIK45572.1	2021-04-24		ULN78661.1	2021-12-23					QWU52291.1	2021-03-31
QTC10838.1	2021-01-18		UIK45617.1	2021-04-24		ULN78685.1	2021-12-24					QWU52423.1	2021-03-31
QTC10850.1	2021-01-18		UIK45640.1	2021-04-24		ULN78721.1	2021-12-24					QWU54516.1	2021-04-15
QTC10862.1	2021-01-18		UIK45696.1	2021-04-24		ULN78744.1	2021-12-24					QWU54756.1	2021-04-13
QRW30149.1	2021-01-18		UIK45752.1	2021-04-24		ULN78756.1	2021-12-24					QWU55200.1	2021-04-20
QRC75758.1	2021-01-18		UIK45764.1	2021-04-24		ULN78780.1	2021-12-24					QWU55212.1	2021-04-20
QRC75794.1	2021-01-18		UIK45776.1	2021-04-24		ULN78792.1	2021-12-24					QWU55224.1	2021-04-20
QRK23526.1	2021-01-18		UIK45788.1	2021-04-24		ULN78864.1	2021-12-24					QWU55260.1	2021-04-20
QRK23538.1	2021-01-18		UIK45856.1	2021-04-24		ULN78888.1	2021-12-24					QWU55272.1	2021-04-20
QRK24462.1	2021-01-18		UIK45890.1	2021-04-24		ULP54771.1	2021-12-28					QWU55368.1	2021-04-20
QRK24474.1	2021-01-18		UIK45935.1	2021-04-24		ULP54783.1	2021-12-28					QWU55512.1	2021-04-20
QRK24498.1	2021-01-18		UIK46002.1	2021-04-24		ULP54795.1	2021-12-28					QWT79345.1	2021-04-27
QRF70734.1	2021-01-18		UIK46014.1	2021-04-24		ULP54807.1	2021-12-28					QWT79885.1	2021-04-23
UDA98789.1	2021-01-19		UIK46026.1	2021-04-24		ULP54843.1	2021-12-29					QWT80389.1	2021-04-20
QWY96898.1	2021-01-19		UIK46060.1	2021-04-24		ULP54879.1	2021-12-29					QWT11164.1	2021-04-27
QTK04068.1	2021-01-19		UIK46072.1	2021-04-24		ULP54891.1	2021-12-29					QWT11176.1	2021-04-27
QTC10238.1	2021-01-19		QVH32585.1	2021-04-25		ULP54903.1	2021-12-29					QWT36256.1	2021-04-26
QTC10262.1	2021-01-19		UIT03478.1	2021-04-26		ULP54939.1	2021-12-27					QWT36280.1	2021-04-26
QTC10514.1	2021-01-19		QVU44837.1	2021-04-26		ULP54951.1	2021-12-27					QWT36363.1	2021-04-27
QTC10610.1	2021-01-19		QVP21457.1	2021-04-27		ULP55111.1	2021-12-27					QWT36435.1	2021-04-27
QTC10766.1	2021-01-19		UMG10734.1	2021-04-28		ULP55194.1	2021-12-27					QWQ78531.1	2021-04-28
QTC10778.1	2021-01-19		UIO84983.1	2021-04-28		ULP55206.1	2021-12-22					QWQ79777.1	2021-04-27
QTC10802.1	2021-01-19		QVV23459.1	2021-04-28		ULP55242.1	2021-12-30					QWQ79801.1	2021-04-27
QTC10814.1	2021-01-19		QVM35052.1	2021-04-28		ULP55313.1	2021-12-27					QWQ79825.1	2021-04-26
QTC10826.1	2021-01-19		UMG10794.1	2021-04-29		ULP55337.1	2021-12-27					QWQ80125.1	2021-04-29
QTC10970.1	2021-01-19		QVL05150.1	2021-04-29		ULP55349.1	2021-12-30					QWQ81351.1	2021-04-27
QRY21277.1	2021-01-19		QVU58814.1	2021-04-30		ULP55385.1	2021-12-30					QWQ81470.1	2021-04-27
QSH60011.1	2021-01-19		QVU62379.1	2021-04-30		ULP55397.1	2021-12-27					QWP93971.1	2021-04-24
QSD97386.1	2021-01-19		UIF59610.1	2021-05-01		ULP55409.1	2021-12-27					QWP94102.1	2021-04-22
QRU92309.1	2021-01-19		QVO26437.1	2021-05-01		ULP55444.1	2021-12-27					QWP94257.1	2021-04-21
UCY34694.1	2021-01-20		QVM42793.1	2021-05-02		ULP55480.1	2021-12-29					QWP97776.1	2021-04-19
UCJ03392.1	2021-01-20		QVM47026.1	2021-05-02		ULP55540.1	2021-12-27					QWQ01735.1	2021-04-10
UCK73449.1	2021-01-20		UMG10927.1	2021-05-03		ULP55552.1	2021-12-27					QWQ02199.1	2021-04-15
UAZ45528.1	2021-01-20		UJZ17589.1	2021-05-03		ULP55576.1	2021-12-27					QWQ03895.1	2021-04-29
QYV23704.1	2021-01-20		UJZ18173.1	2021-05-03		ULP55588.1	2021-12-27					QWQ03979.1	2021-04-29
QYV27608.1	2021-01-20		UIS58080.1	2021-05-03		ULP55612.1	2021-12-27					QWQ04099.1	2021-04-29
QWS77513.1	2021-01-20		QVU51818.1	2021-05-03		ULP55636.1	2021-12-27					QWQ08564.1	2021-04-22
QUW05194.1	2021-01-20		QVU83932.1	2021-05-03		ULP55648.1	2021-12-27					QWQ08995.1	2021-04-23
QTC10682.1	2021-01-20		UJW42518.1	2021-05-04		ULP55671.1	2021-12-27					QWQ09198.1	2021-04-24
QTC10694.1	2021-01-20		UIS57044.1	2021-05-04		ULP55695.1	2021-12-27					QWO72602.1	2021-04-15
QTC10706.1	2021-01-20		UIS57056.1	2021-05-04		ULP55707.1	2021-12-29					QWP88405.1	2021-04-26
QTC10718.1	2021-01-20		UIS57068.1	2021-05-04		ULP55731.1	2021-12-30					QWP88501.1	2021-04-26
QTC10730.1	2021-01-20		UIS58753.1	2021-05-04		ULP55767.1	2021-12-30					QWP88549.1	2021-04-25
QTC10742.1	2021-01-20		QWC76031.1	2021-05-04		ULP55802.1	2021-12-27					QWP88573.1	2021-04-26
QTC10754.1	2021-01-20		QVU51446.1	2021-05-04		ULP55838.1	2021-12-27					QWP88609.1	2021-04-26
QTC10958.1	2021-01-20		QVU66475.1	2021-05-04		ULP55872.1	2021-12-27					QWP88957.1	2021-04-20
QSD97410.1	2021-01-20		QVU71776.1	2021-05-04		ULP55884.1	2021-12-27					QWP89052.1	2021-04-26
QRV63130.1	2021-01-20		QWM33558.1	2021-05-05		ULP55919.1	2021-12-27					QWP89064.1	2021-04-26
QRV63142.1	2021-01-20		QWM34023.1	2021-05-05		ULP55978.1	2021-12-28					QWP89100.1	2021-04-26
QRV63166.1	2021-01-20		QVV43363.1	2021-05-05		ULP56061.1	2021-12-27					QWP89128.1	2021-04-27
QRV63202.1	2021-01-20		QVV55609.1	2021-05-05		ULP56073.1	2021-12-27					QWP90297.1	2021-04-18
QRW32091.1	2021-01-20		QVO16546.1	2021-05-05		ULP56121.1	2021-12-27					QWO17189.1	2021-04-24
QRC75698.1	2021-01-20		UJZ23640.1	2021-05-06		ULP56133.1	2021-12-29					QWO17272.1	2021-04-25
QRG21605.1	2021-01-20		UIF59836.1	2021-05-06		ULP56145.1	2021-12-30					QWO17627.1	2021-04-28
UDB06984.1	2021-01-21		QWZ28966.1	2021-05-06		ULP56216.1	2021-12-29					QWO17639.1	2021-04-28
UDB07056.1	2021-01-21		QVU70749.1	2021-05-06		ULP56252.1	2021-12-27					QWO18793.1	2021-04-26
UBG27910.1	2021-01-21		QVU70773.1	2021-05-06		ULP56264.1	2021-12-26					QWO18901.1	2021-04-27
QTP31063.1	2021-01-21		QVU74698.1	2021-05-06		ULP56288.1	2021-12-30					QWO19603.1	2021-04-27
QTC10658.1	2021-01-21		QVV53332.1	2021-05-06		ULP56324.1	2021-12-27					QWM88405.1	2021-04-07
QTC10670.1	2021-01-21		QVO15893.1	2021-05-06		ULP56384.1	2021-12-27					QWK64580.1	2021-04-26
QSH60659.1	2021-01-21		QVO17482.1	2021-05-06		ULP56396.1	2021-12-29					QWK64628.1	2021-04-27
QSH60695.1	2021-01-21		UJZ27091.1	2021-05-07		ULP56420.1	2021-12-27					QWJ72052.1	2021-04-13
QRW32150.1	2021-01-21		UIS55563.1	2021-05-07		ULP56444.1	2021-12-27					QWE98801.1	2021-04-04
QRJ61348.1	2021-01-21		UIS58523.1	2021-05-07		ULP56539.1	2021-12-27					QWE98956.1	2021-04-01
QRC76082.1	2021-01-21		QVW59294.1	2021-05-07		ULP56587.1	2021-12-27					QWE99016.1	2021-04-02
QRC76130.1	2021-01-21		QVU80699.1	2021-05-07		ULP56611.1	2021-12-27					QWE99052.1	2021-04-25
QRI43243.1	2021-01-21		QVV53787.1	2021-05-07		ULP56623.1	2021-12-27					QWE99399.1	2021-04-02
QRI43255.1	2021-01-21		QWA62500.1	2021-05-08		ULP56635.1	2021-12-27					QWE99663.1	2021-04-03
QRG21641.1	2021-01-21		QVU72280.1	2021-05-08		ULP56659.1	2021-12-27					QWE99783.1	2021-04-03
UFJ47277.1	2021-01-22		UJZ18103.1	2021-05-09		ULP56695.1	2021-12-27					QWF00131.1	2021-04-04
UDK87421.1	2021-01-22		QWA63316.1	2021-05-09		ULP56707.1	2021-12-27					QWF00765.1	2021-04-05
UDB05878.1	2021-01-22		UJZ18139.1	2021-05-10		ULP56731.1	2021-12-30					QWF01555.1	2021-04-02
UBG27922.1	2021-01-22		UJZ33735.1	2021-05-10		ULP56778.1	2021-12-27					QWF01627.1	2021-04-02
QXF47398.1	2021-01-22		UIF63842.1	2021-05-10		ULP56802.1	2021-12-27					QWF01939.1	2021-04-03
QVK81498.1	2021-01-22		QWX06471.1	2021-05-10		ULP56814.1	2021-12-29					QWF02359.1	2021-04-03
QTC10646.1	2021-01-22		QWE82126.1	2021-05-10		ULP56838.1	2021-12-27					QWF02419.1	2021-04-03
QSX80923.1	2021-01-22		QWA58736.1	2021-05-10		ULP56850.1	2021-12-29					QWF02778.1	2021-04-02
QRV66162.1	2021-01-22		UIS55056.1	2021-05-11		ULP56862.1	2021-12-27					QWF02921.1	2021-04-03
QRV66186.1	2021-01-22		UIS55425.1	2021-05-11		ULP56898.1	2021-12-30					QWF03113.1	2021-04-01
QRG21653.1	2021-01-22		UIS59355.1	2021-05-11		ULP56934.1	2021-12-30					QWF03137.1	2021-04-01
QRG21665.1	2021-01-22		UIS59379.1	2021-05-11		ULP56970.1	2021-12-27					QWF03220.1	2021-04-01
UCL40309.1	2021-01-23		QXE93699.1	2021-05-11		ULP57030.1	2021-12-28					QWF03435.1	2021-04-01
QVL86773.1	2021-01-23		QWJ83359.1	2021-05-11		ULP57054.1	2021-12-27					QWF04178.1	2021-04-02
QSI72348.1	2021-01-23		QVX60081.1	2021-05-11		ULP57090.1	2021-12-27					QWF04214.1	2021-04-02
QRV66318.1	2021-01-23		QVN41239.1	2021-05-11		ULP89742.1	2021-12-15					QWF04262.1	2021-04-02
QRV66426.1	2021-01-23		QVN42043.1	2021-05-11		ULP89754.1	2021-12-15					QWF05389.1	2021-04-25
QRV66486.1	2021-01-23		ULD50366.1	2021-05-12		ULP89766.1	2021-12-15					QWF05808.1	2021-04-25
QRJ61454.1	2021-01-23		ULD54247.1	2021-05-12		ULP89778.1	2021-12-15					QWF05892.1	2021-04-25
QRJ61747.1	2021-01-23		QWJ80903.1	2021-05-12		ULP89790.1	2021-12-15					QWF05964.1	2021-04-23
QRC75842.1	2021-01-23		QWJ85947.1	2021-05-12		ULP89802.1	2021-12-15					QWF06000.1	2021-04-24
UCK71426.1	2021-01-24		QVX48771.1	2021-05-12		ULP89814.1	2021-12-15					QWF06012.1	2021-04-23
QYF60517.1	2021-01-24		UJZ29784.1	2021-05-13		ULP89826.1	2021-12-15					QWF06132.1	2021-04-24
QXH21287.1	2021-01-24		UIO80527.1	2021-05-13		ULP89838.1	2021-12-15					QWF06274.1	2021-04-25
QSV99755.1	2021-01-24		QWE35426.1	2021-05-13		ULP89850.1	2021-12-15					QWE53680.1	2021-04-29
QSV99815.1	2021-01-24		QVX68762.1	2021-05-13		ULP89862.1	2021-12-15					QWE53835.1	2021-04-29
QST04233.1	2021-01-24		UJZ17738.1	2021-05-15		ULP89874.1	2021-12-15					QWE53954.1	2021-04-29
QST04245.1	2021-01-24		QXL63035.1	2021-05-15		ULP89886.1	2021-12-15					QWE54650.1	2021-04-15
QST04323.1	2021-01-24		UJZ17395.1	2021-05-16		ULP89898.1	2021-12-15					QWE54686.1	2021-04-28
QRZ58872.1	2021-01-24		UJZ17407.1	2021-05-17		ULP89910.1	2021-12-15					QWE54722.1	2021-04-25
UFJ47444.1	2021-01-25		UJZ17441.1	2021-05-17		ULP89922.1	2021-12-15					QWE54913.1	2021-04-26
UFI39179.1	2021-01-25		UJZ17487.1	2021-05-17		ULP89934.1	2021-12-15					QWE55057.1	2021-04-26
UFI39191.1	2021-01-25		UJZ35043.1	2021-05-17		ULQ18233.1	2021-12-29					QWE55416.1	2021-04-19
UFI39215.1	2021-01-25		UHK30207.1	2021-05-17		ULQ18245.1	2021-12-29					QWE55428.1	2021-04-19
UFI39227.1	2021-01-25		UHK30493.1	2021-05-17		ULQ18410.1	2021-12-29					QWE55476.1	2021-04-19
QXF48675.1	2021-01-25		UHK30505.1	2021-05-17		ULQ18553.1	2021-12-30					QWE55857.1	2021-04-22
QTC10634.1	2021-01-25		UEQ01923.1	2021-05-17		ULQ18577.1	2021-12-30					QWE56061.1	2021-04-23
QST04173.1	2021-01-25		QWO52063.1	2021-05-17		ULQ18589.1	2021-12-30					QWE56097.1	2021-04-23
QST04263.1	2021-01-25		QWE71857.1	2021-05-17		ULQ18685.1	2021-12-28					QWE77244.1	2021-04-20
QST04347.1	2021-01-25		QVX53289.1	2021-05-17		ULQ18824.1	2021-12-28					QWE90256.1	2021-04-28
QRZ58812.1	2021-01-25		QWO57033.1	2021-05-18		ULQ18918.1	2021-12-29					QWC70030.1	2021-04-27
QRZ58824.1	2021-01-25		QWE64405.1	2021-05-18		ULQ18966.1	2021-12-29					QWC70246.1	2021-04-29
QRJ61501.1	2021-01-25		UJZ17893.1	2021-05-19		ULQ18990.1	2021-12-29					QWC71916.1	2021-04-17
QRD81114.1	2021-01-25		UJZ35186.1	2021-05-19		ULQ19002.1	2021-12-29					QWC72717.1	2021-04-29
UFJ48516.1	2021-01-26		UIS55068.1	2021-05-19		ULQ19118.1	2021-12-28					QWA80375.1	2021-04-28
UFI39262.1	2021-01-26		UIS59367.1	2021-05-19		ULQ19130.1	2021-12-29					QWB72488.1	2021-04-24
UFI39274.1	2021-01-26		UBG41332.1	2021-05-19		ULQ19154.1	2021-12-29					QWB75391.1	2021-04-23
UFI39381.1	2021-01-26		QWW52066.1	2021-05-19		ULQ19178.1	2021-12-29					QWB75475.1	2021-04-24
UFI39441.1	2021-01-26		QWS06781.1	2021-05-19		ULQ34633.1	2021-12-14					QWA53562.1	2021-04
UFI39465.1	2021-01-26		QWM32158.1	2021-05-19		ULQ34645.1	2021-12-14					QVW79734.1	2021-04-14
UFA26087.1	2021-01-26		QWB65276.1	2021-05-19		ULQ34657.1	2021-12-14					QVW82732.1	2021-04-15
QVK81522.1	2021-01-26		QWE65545.1	2021-05-20		ULQ34669.1	2021-12-14					QVU40464.1	2021-04-29
QTC55231.1	2021-01-26		QWE73667.1	2021-05-20		ULQ34681.1	2021-12-14					QVU40500.1	2021-04-26
QTC55363.1	2021-01-26		ULD53768.1	2021-05-21		ULJ17126.1	2021-12-21					QVU41783.1	2021-04-16
QTC55375.1	2021-01-26		BDA87290.1	2021-05-21		ULK46008.1	2021-12-22					QVU42131.1	2021-04-20
QTC55747.1	2021-01-26		UJZ21141.1	2021-05-21		ULK46044.1	2021-12-22					QVU46701.1	2021-04-27
QSX80887.1	2021-01-26		QWS17026.1	2021-05-21		ULK46103.1	2021-12-22					QVU46713.1	2021-04-27
QSX80899.1	2021-01-26		QWO57957.1	2021-05-21		ULK79831.1	2021-12-22					QVU46725.1	2021-04-29
QSX80911.1	2021-01-26		QWB73301.1	2021-05-22		ULK80221.1	2021-12-27					QVU47532.1	2021-04-28
QST04185.1	2021-01-26		ULD53791.1	2021-05-23		ULK80281.1	2021-12-27					QVU62203.1	2021-04-29
QST04275.1	2021-01-26		UIO72135.1	2021-05-23		ULK80304.1	2021-12-28					QVU63815.1	2021-04-29
QSQ62598.1	2021-01-26		QXN17741.1	2021-05-23		ULK80328.1	2021-12-28					QVU93452.1	2021-04-28
QSE20185.1	2021-01-26		QXL63498.1	2021-05-23		ULL22153.1	2021-12-11					QVU93488.1	2021-04-29
QRZ58836.1	2021-01-26		QWE75997.1	2021-05-23		ULL22189.1	2021-12-14					QVU93848.1	2021-04-29
QRZ58848.1	2021-01-26		UJZ21257.1	2021-05-24		ULL22201.1	2021-12-14					QVU94351.1	2021-04-29
QRV66810.1	2021-01-26		UIS57104.1	2021-05-24		ULL22213.1	2021-12-14					QVU94567.1	2021-04-29
QRW32282.1	2021-01-26		UIS57116.1	2021-05-24		ULL22225.1	2021-12-14					QVU94986.1	2021-04-28
QRJ61619.1	2021-01-26		UHN99901.1	2021-05-24		ULL22237.1	2021-12-14					QVU95034.1	2021-04-28
QRL06527.1	2021-01-26		QXN18005.1	2021-05-24		ULL22249.1	2021-12-14					QVU95046.1	2021-04-29
UFJ54826.1	2021-01-27		QWS71565.1	2021-05-24		ULL22297.1	2021-12-22					QVU98435.1	2021-04-24
UES69295.1	2021-01-27		ULE73305.1	2021-05-25		ULL22392.1	2021-12-28					QVU98447.1	2021-04-24
UCK72991.1	2021-01-27		UJZ18557.1	2021-05-25		ULL22452.1	2021-12-29					QVU99463.1	2021-04-23
UCL38976.1	2021-01-27		QWP85905.1	2021-05-25		ULL22464.1	2021-12-30					QVU99571.1	2021-04-23
UCL41631.1	2021-01-27		ULD54499.1	2021-05-26		ULL22476.1	2021-12-30					QVU99655.1	2021-04-23
UBG28101.1	2021-01-27		UJZ19014.1	2021-05-26		ULL22488.1	2021-12-30					QVU99703.1	2021-04-23
QXY74246.1	2021-01-27		UJZ21186.1	2021-05-26		ULL22500.1	2021-12-30					QVU99834.1	2021-04-23
QXY74270.1	2021-01-27		UHN99877.1	2021-05-26		ULL22512.1	2021-12-30					QVU99918.1	2021-04-23
QTE07837.1	2021-01-27		QWP87879.1	2021-05-26		ULL22524.1	2021-12-30					QVV00111.1	2021-04-22
QTE07849.1	2021-01-27		QWO49346.1	2021-05-26		ULL22536.1	2021-12-30					QVV00458.1	2021-04-21
QTE08553.1	2021-01-27		QWO56395.1	2021-05-26		ULL22548.1	2021-12-30					QVV00530.1	2021-04-21
QTC55795.1	2021-01-27		QWT51734.1	2021-05-27		ULL26768.1	2021-12-30					QVV00554.1	2021-04-21
QTC55807.1	2021-01-27		QWT51746.1	2021-05-27		ULL26912.1	2021-12-30					QVV00853.1	2021-04-22
QST04287.1	2021-01-27		QWO49819.1	2021-05-27		ULL26924.1	2021-12-30					QVV01212.1	2021-04-26
QST04299.1	2021-01-27		QWO50281.1	2021-05-27		ULL26996.1	2021-12-30					QVV01823.1	2021-04-20
QST04311.1	2021-01-27		QWO50926.1	2021-05-27		ULL27032.1	2021-12-30					QVV02157.1	2021-04-15
QST04335.1	2021-01-27		QWO50938.1	2021-05-27		ULL27553.1	2021-12-27					QVV02264.1	2021-04-19
QST04359.1	2021-01-27		UJZ19149.1	2021-05-28		ULL27565.1	2021-12-27					QVV02288.1	2021-04-19
QST04371.1	2021-01-27		UIS57092.1	2021-05-28		ULL27577.1	2021-12-27					QVV02300.1	2021-04-19
QST04383.1	2021-01-27		QWT11222.1	2021-05-28		ULL27589.1	2021-12-27					QVV02336.1	2021-04-20
QSN65676.1	2021-01-27		UML25536.1	2021-05-29		ULL27613.1	2021-12-27					QVV02348.1	2021-04-23
QRY21301.1	2021-01-27		UIS57322.1	2021-05-29		ULL27661.1	2021-12-16					QVV02418.1	2021-04-23
QSI72443.1	2021-01-27		UIS57334.1	2021-05-29		ULL27769.1	2021-12-14					QVV02610.1	2021-04-23
QSI72491.1	2021-01-27		UIS59073.1	2021-05-29		ULL27804.1	2021-12-18					QVV02897.1	2021-04-23
QSH61799.1	2021-01-27		QXL64361.1	2021-05-29		ULL27828.1	2021-12-14					QVV02957.1	2021-04-23
QSH61811.1	2021-01-27		QWO50389.1	2021-05-29		ULL27864.1	2021-12-15					QVV03161.1	2021-04-22
QRZ58860.1	2021-01-27		QWT51804.1	2021-05-30		ULL27982.1	2021-12-22					QVV03413.1	2021-04-22
QRV66618.1	2021-01-27		QWO51387.1	2021-05-30		ULL28075.1	2021-12-17					QVV03687.1	2021-04-22
QRV66906.1	2021-01-27		UJZ21911.1	2021-05-31		ULL28170.1	2021-12-27					QVV03699.1	2021-04-22
QRV67122.1	2021-01-27		QWO51399.1	2021-05-31		ULL28206.1	2021-12-27					QVV04311.1	2021-04-22
QRV67194.1	2021-01-27		ULL39168.1	2021-06-01		ULL28218.1	2021-12-27					QVV04765.1	2021-04-23
QRV67218.1	2021-01-27		UJZ12571.1	2021-06-01		ULL28242.1	2021-12-27					QVV04861.1	2021-04-25
QRV67290.1	2021-01-27		UJZ12618.1	2021-06-01		ULL28254.1	2021-12-27					QVV05113.1	2021-04-24
QRW32522.1	2021-01-27		UJZ21887.1	2021-06-01		ULL28266.1	2021-12-27					QVV05365.1	2021-04-25
QRO03687.1	2021-01-27		UJU98804.1	2021-06-01		ULL28278.1	2021-12-27					QVV05627.1	2021-04-22
QRO03711.1	2021-01-27		UCU64054.1	2021-06-01		ULL28314.1	2021-12-27					QVV05771.1	2021-04-22
UFI39477.1	2021-01-28		UBE76639.1	2021-06-01		ULL28326.1	2021-12-27					QVV06155.1	2021-04-22
UFI39532.1	2021-01-28		QXP15846.1	2021-06-01		ULL28338.1	2021-12-27					QVV06850.1	2021-04-22
UFI39544.1	2021-01-28		QWX30232.1	2021-06-01		ULL28374.1	2021-12-28					QVV06886.1	2021-04-22
UFI39556.1	2021-01-28		ULD53827.1	2021-06-02		ULL28386.1	2021-12-28					QVV06934.1	2021-04-22
UFI39590.1	2021-01-28		UJZ12559.1	2021-06-02		ULL28398.1	2021-12-28					QVV07473.1	2021-04-19
UFI39638.1	2021-01-28		UJZ12654.1	2021-06-02		ULL28410.1	2021-12-28					QVV07725.1	2021-04-21
UFI39650.1	2021-01-28		UJZ19396.1	2021-06-02		ULL28422.1	2021-12-28					QVV08768.1	2021-04-22
UFI39662.1	2021-01-28		UJZ21899.1	2021-06-02		ULL28482.1	2021-12-28					QVV08804.1	2021-04-22
UFI39674.1	2021-01-28		UJZ21923.1	2021-06-02		ULL28494.1	2021-12-27					QVV08840.1	2021-04-22
UFI39686.1	2021-01-28		UJZ27543.1	2021-06-02		ULL28506.1	2021-12-27					QVV09007.1	2021-04-23
UFA25778.1	2021-01-28		UJZ32936.1	2021-06-02		ULL39854.1	2021-12-29					QVV09223.1	2021-04-23
QZN05603.1	2021-01-28		UJV00201.1	2021-06-02		ULL39902.1	2021-12-29					QVV09485.1	2021-04-27
QYV26075.1	2021-01-28		QWQ77065.1	2021-06-02		ULL39926.1	2021-12-29					QVV09497.1	2021-04-27
QWS77705.1	2021-01-28		UML30286.1	2021-06-03		ULL39962.1	2021-12-29					QVV09629.1	2021-04-27
QWS77717.1	2021-01-28		UJZ12630.1	2021-06-03		ULL40261.1	2021-12-30					QVV09725.1	2021-04-27
QVQ66124.1	2021-01-28		UJZ21373.1	2021-06-03		ULL40273.1	2021-12-30					QVV10104.1	2021-04-22
QTW49191.1	2021-01-28		UJU97113.1	2021-06-03		ULL40297.1	2021-12-29					QVV10116.1	2021-04-22
QTW49227.1	2021-01-28		UJU99307.1	2021-06-03		ULM15338.1	2021-12-27					QVV10152.1	2021-04-22
QTQ41143.1	2021-01-28		UJV01154.1	2021-06-03		ULM15525.1	2021-12-27					QVV10475.1	2021-04-21
QTI97733.1	2021-01-28		UGD00478.1	2021-06-03		ULM15900.1	2021-12-28					QVV11349.1	2021-04-26
QTE07945.1	2021-01-28		UGD00753.1	2021-06-03		ULM16878.1	2021-12-30					QVV11553.1	2021-04-19
QSX80947.1	2021-01-28		QWT98177.1	2021-06-03		ULM17343.1	2021-12-27					QVV11589.1	2021-04-21
QSX80959.1	2021-01-28		QWU02518.1	2021-06-03		ULM17355.1	2021-12-27					QVV11709.1	2021-04-21
QSX80971.1	2021-01-28		QWU02839.1	2021-06-03		ULM17367.1	2021-12-27					QVV11769.1	2021-04-21
QSW00273.1	2021-01-28		ULD53839.1	2021-06-04		ULM17379.1	2021-12-28					QVV11817.1	2021-04-21
QST08028.1	2021-01-28		ULD53851.1	2021-06-04		ULM22778.1	2021-12-26					QVV12141.1	2021-04-22
QRY21313.1	2021-01-28		UJZ22081.1	2021-06-04		ULM27655.1	2021-12-30					QVV12417.1	2021-04-22
QSH60563.1	2021-01-28		UJZ31396.1	2021-06-04		ULM27667.1	2021-12-29					QVV13001.1	2021-04-21
QRR18897.1	2021-01-28		UJZ33072.1	2021-06-04		ULM27679.1	2021-12-29					QVV13348.1	2021-04-22
QRV67518.1	2021-01-28		UJU99074.1	2021-06-04		ULM27691.1	2021-12-30					QVV13384.1	2021-04-22
QRV67614.1	2021-01-28		QWY58528.1	2021-06-04		ULM27703.1	2021-12-30					QVV13396.1	2021-04-22
QRU93158.1	2021-01-28		QWY58655.1	2021-06-04		ULM27727.1	2021-12-30					QVV13444.1	2021-04-21
QRJ61863.1	2021-01-28		QWT99411.1	2021-06-04		ULM27751.1	2021-12-30					QVV13732.1	2021-04-27
QRI43279.1	2021-01-28		QWU04007.1	2021-06-04		ULM27763.1	2021-12-30					QVV13816.1	2021-04-27
UFJ54873.1	2021-01-29		UML30223.1	2021-06-05		ULM27847.1	2021-12-30					QVV13888.1	2021-04-26
UFJ54885.1	2021-01-29		UML30298.1	2021-06-05		ULM27859.1	2021-12-30					QVV14222.1	2021-04-27
UDB07894.1	2021-01-29		ULD53863.1	2021-06-05		ULM27871.1	2021-12-30					QVV14270.1	2021-04-27
UDB07954.1	2021-01-29		ULD53875.1	2021-06-05		ULM27883.1	2021-12-30					QVV14306.1	2021-04-26
UDB08097.1	2021-01-29		UJZ12491.1	2021-06-05		ULM28012.1	2021-12-21					QVV14330.1	2021-04-27
UDB08109.1	2021-01-29		UJZ12734.1	2021-06-05		ULM28024.1	2021-12-21					QVV14450.1	2021-04-27
UCY34706.1	2021-01-29		UHM43208.1	2021-06-05		ULM28092.1	2021-12-22					QVV14605.1	2021-04-20
UBG28782.1	2021-01-29		QXN18520.1	2021-06-05		ULM28139.1	2021-12-22					QVV15729.1	2021-04-23
QYV26181.1	2021-01-29		QXL64456.1	2021-06-05		ULM28151.1	2021-12-22					QVV15872.1	2021-04-22
QXY74462.1	2021-01-29		QWY65915.1	2021-06-05		ULM28175.1	2021-12-22					QVV15884.1	2021-04-22
QXR80368.1	2021-01-29		UJZ12689.1	2021-06-06		ULM28222.1	2021-12-22					QVV17078.1	2021-04-22
QXT24191.1	2021-01-29		UJU98093.1	2021-06-06		ULM28303.1	2021-12-22					QVV17150.1	2021-04-22
QVI01270.1	2021-01-29		UJU98105.1	2021-06-06		ULM28350.1	2021-12-21					QVV17306.1	2021-04-22
QTU69431.1	2021-01-29		UJU98932.1	2021-06-06		ULM28362.1	2021-12-22					QVV17870.1	2021-04-21
QTJ63193.1	2021-01-29		UJV01097.1	2021-06-06		ULM28374.1	2021-12-22					QVV17894.1	2021-04-21
QTF51081.1	2021-01-29		QWY67527.1	2021-06-06		ULM28386.1	2021-12-22					QVV18421.1	2021-04-22
QTE07861.1	2021-01-29		UJZ12547.1	2021-06-07		ULM28442.1	2021-12-21					QVV18469.1	2021-04-22
QTC55579.1	2021-01-29		UJZ12642.1	2021-06-07		ULM28466.1	2021-12-21					QVV18517.1	2021-04-21
QTC55855.1	2021-01-29		UJZ21991.1	2021-06-07		ULM28546.1	2021-12-21					QVV18529.1	2021-04-21
QTC55975.1	2021-01-29		UJZ22025.1	2021-06-07		ULM28558.1	2021-12-21					QVV18889.1	2021-04-21
QTC55987.1	2021-01-29		UJZ32482.1	2021-06-07		ULM28695.1	2021-12-21					QVV19165.1	2021-04-22
QTA94274.1	2021-01-29		UJZ33048.1	2021-06-07		ULM28730.1	2021-12-21					QVV19213.1	2021-04-22
QSW00058.1	2021-01-29		UJZ33106.1	2021-06-07		ULM28778.1	2021-12-21					QVV19297.1	2021-04-22
QSW00070.1	2021-01-29		UJZ33185.1	2021-06-07		ULM28790.1	2021-12-21					QVV22791.1	2021-04-03
QSW00094.1	2021-01-29		UJU99352.1	2021-06-07		ULM28802.1	2021-12-21					QVV23147.1	2021-04-14
QSW00857.1	2021-01-29		UJS01066.1	2021-06-07		ULM28872.1	2021-12-21					QVV23195.1	2021-04-19
QSW00917.1	2021-01-29		UFR35487.1	2021-06-07		ULM28884.1	2021-12-21					QVV23483.1	2021-04-29
QSW00929.1	2021-01-29		UAZ43163.1	2021-06-07		ULM28930.1	2021-12-21					QVU02747.1	2021-04-15
QSW00941.1	2021-01-29		QYV38601.1	2021-06-07		ULM28942.1	2021-12-21					QVU02879.1	2021-04-15
QSW00965.1	2021-01-29		QXL64515.1	2021-06-07		ULM28954.1	2021-12-21					QVU02927.1	2021-04-15
QSW01229.1	2021-01-29		QXL64611.1	2021-06-07		ULM28978.1	2021-12-21					QVU03131.1	2021-04-15
QSN65760.1	2021-01-29		UMG11131.1	2021-06-08		ULM29012.1	2021-12-21					QVU04102.1	2021-04-15
QSH60587.1	2021-01-29		UMA70132.1	2021-06-08		ULM29036.1	2021-12-21					QVU04496.1	2021-04-15
QRW44755.1	2021-01-29		UMA70192.1	2021-06-08		ULM29059.1	2021-12-21					QVU04640.1	2021-04-15
QRV67230.1	2021-01-29		ULL39252.1	2021-06-08		ULM29152.1	2021-12-21					QVU05285.1	2021-04-16
QRV67686.1	2021-01-29		ULD93945.1	2021-06-08		ULM29164.1	2021-12-21					QVU06302.1	2021-04-15
QWY94838.1	2021-01-31		ULD94639.1	2021-06-08		ULM29176.1	2021-12-21					QVU06900.1	2021-04-16
QWF08608.1	2021-01-31		UJZ22341.1	2021-06-08		ULM29224.1	2021-12-21					QVU07043.1	2021-04-16
BCX28334.1	2021-01-31		UJZ32470.1	2021-06-08		ULM29283.1	2021-12-21					QVU07271.1	2021-04-16
QUX04300.1	2021-01-31		QWY69545.1	2021-06-08		ULM29295.1	2021-12-21					QVU07307.1	2021-04-16
QUX04312.1	2021-01-31		QWT78293.1	2021-06-08		ULM29307.1	2021-12-21					QVU07439.1	2021-04-16
QUX04372.1	2021-01-31		UML30310.1	2021-06-09		ULM29319.1	2021-12-21					QVU07811.1	2021-04-16
QUX04396.1	2021-01-31		UML25595.1	2021-06-09		ULM29331.1	2021-12-21					QVU07823.1	2021-04-16
QTQ41107.1	2021-01-31		UML25619.1	2021-06-09		ULM29367.1	2021-12-21					QVU07871.1	2021-04-16
QTE07705.1	2021-01-31		ULD93909.1	2021-06-09		ULM29379.1	2021-12-21					QVU08554.1	2021-04-16
QSV99827.1	2021-01-31		ULD94375.1	2021-06-09		ULM29391.1	2021-12-21					QVU08590.1	2021-04-16
QST07908.1	2021-01-31		ULD94603.1	2021-06-09		ULM29415.1	2021-12-21					QVU08661.1	2021-04-16
QST03897.1	2021-01-31		UJZ22093.1	2021-06-09		ULM29450.1	2021-12-27					QVU08721.1	2021-04-16
QST03909.1	2021-01-31		UJZ22318.1	2021-06-09		ULM29473.1	2021-12-27					QVU08899.1	2021-04-16
QST03921.1	2021-01-31		UCU69073.1	2021-06-09		ULM29497.1	2021-12-27					QVU09547.1	2021-04-16
QST03945.1	2021-01-31		UCU78185.1	2021-06-09		ULM29520.1	2021-12-27					QVU09595.1	2021-04-15
QST04005.1	2021-01-31		UBE79058.1	2021-06-09		ULM29532.1	2021-12-27					QVU09643.1	2021-04-15
QST04029.1	2021-01-31		UBE79725.1	2021-06-09		ULM29544.1	2021-12-27					QVU09976.1	2021-04-16
QST04065.1	2021-01-31		QXN18196.1	2021-06-09		ULM29556.1	2021-12-27					QVU10515.1	2021-04-16
QST04101.1	2021-01-31		QXF87805.1	2021-06-09		ULM29568.1	2021-12-27					QVU11043.1	2021-04-16
QST04197.1	2021-01-31		QXF89615.1	2021-06-09		ULM29624.1	2021-12-27					QVU11319.1	2021-04-16
QST04221.1	2021-01-31		QXF90157.1	2021-06-09		ULM29647.1	2021-12-27					QVU11379.1	2021-04-16
QRY21325.1	2021-01-31		ULD94483.1	2021-06-10		ULM29659.1	2021-12-27					QVU12205.1	2021-04-16
QSH60551.1	2021-01-31		ULD94519.1	2021-06-10		ULM29671.1	2021-12-27					QVU12457.1	2021-04-15
QSD90480.1	2021-01-31		UJZ12852.1	2021-06-10		ULM29868.1	2021-12-25					QVU13210.1	2021-04-19
QSD90492.1	2021-01-31		UAZ43936.1	2021-06-10		ULM29880.1	2021-12-29					QVU13437.1	2021-04-20
QRV13351.1	2021-01-31		QYV39973.1	2021-06-10		ULM31660.1	2021-12-25					QVU13928.1	2021-04-20
UDA69028.1	2021-02-01		QXP42666.1	2021-06-10		ULM68213.1	2021-12-21					QVU14790.1	2021-04-20
UCK75134.1	2021-02-01		QXN18232.1	2021-06-10		ULM68225.1	2021-12-21					QVU14850.1	2021-04-20
UCL44804.1	2021-02-01		QXL52041.1	2021-06-10		ULM68237.1	2021-12-22					QVU14993.1	2021-04-20
QYV24199.1	2021-02-01		QXL53160.1	2021-06-10		ULM68249.1	2021-12-22					QVO44845.1	2021-04-26
QWY96814.1	2021-02-01		QXF99945.1	2021-06-10		ULM68261.1	2021-12-20					QVO44977.1	2021-04-24
BCX28466.1	2021-02-01		QWY72489.1	2021-06-10		ULM68273.1	2021-12-22					QVP22104.1	2021-04-27
QTY19680.1	2021-02-01		UML30237.1	2021-06-11		ULM68285.1	2021-12-20					QVP26347.1	2021-04-21
QTM69482.1	2021-02-01		ULL31643.1	2021-06-11		ULM68309.1	2021-12-21					QVM33876.1	2021-04-29
QTM69703.1	2021-02-01		ULL31655.1	2021-06-11		ULM68333.1	2021-12-20					QVM33960.1	2021-04-29
QTM69845.1	2021-02-01		UCU70078.1	2021-06-11		ULM68345.1	2021-12-20					QVM34104.1	2021-04-29
QTE07681.1	2021-02-01		UCU70417.1	2021-06-11		ULM68357.1	2021-12-20					QVM34236.1	2021-04-29
QTE07777.1	2021-02-01		UCU79946.1	2021-06-11		ULM68381.1	2021-12-23					QVM34356.1	2021-04-29
QTE07873.1	2021-02-01		UCU80304.1	2021-06-11		ULM68393.1	2021-12-22					QVM34488.1	2021-04-29
QTC55327.1	2021-02-01		UBE69225.1	2021-06-11		ULM68405.1	2021-12-21					QVM34596.1	2021-04-29
QTC55531.1	2021-02-01		UBE71290.1	2021-06-11		ULM68417.1	2021-12-21					QVM34992.1	2021-04-28
QTC55543.1	2021-02-01		UBE80852.1	2021-06-11		ULM68441.1	2021-12-21					QVM35112.1	2021-04-28
QTC55567.1	2021-02-01		UBE87582.1	2021-06-11		ULM68477.1	2021-12-21					QVM35304.1	2021-04-28
QTC55999.1	2021-02-01		QXN18460.1	2021-06-11		ULM68489.1	2021-12-21					QVM35340.1	2021-04-28
QSX80983.1	2021-02-01		QXF87562.1	2021-06-11		ULM68501.1	2021-12-22					QVM36728.1	2021-04-29
QSV27021.1	2021-02-01		QWY71648.1	2021-06-11		ULM68513.1	2021-12-21					QVM38058.1	2021-04-29
QST08171.1	2021-02-01		UHM88783.1	2021-06-12		ULM68525.1	2021-12-21					QVM38190.1	2021-04-28
QST03849.1	2021-02-01		ULL32361.1	2021-06-12		ULM68537.1	2021-12-21					QVM39833.1	2021-04-29
QST03957.1	2021-02-01		UBG87451.1	2021-06-12		ULM68549.1	2021-12-21					QVM39965.1	2021-04-29
QST03969.1	2021-02-01		QXK84098.1	2021-06-12		ULM68561.1	2021-12-20					QVM40612.1	2021-04-28
QST04041.1	2021-02-01		QXL56140.1	2021-06-12		ULM68573.1	2021-12-20					QVM40660.1	2021-04-29
QST04053.1	2021-02-01		QXL56279.1	2021-06-12		ULM68585.1	2021-12-21					QVM40911.1	2021-04-29
QST04089.1	2021-02-01		QXG02149.1	2021-06-12		ULM68597.1	2021-12-29					QVM41150.1	2021-04-29
QST04125.1	2021-02-01		ULD53983.1	2021-06-13		ULM68704.1	2021-12-30					QVM48212.1	2021-04-29
QST04137.1	2021-02-01		UCU76381.1	2021-06-13		ULM68716.1	2021-12-30					QVM57403.1	2021-04-29
QST04149.1	2021-02-01		UBG82072.1	2021-06-13		ULM68896.1	2021-12-29					QVM62884.1	2021-04-09
QST04161.1	2021-02-01		UBE62721.1	2021-06-13		ULM68932.1	2021-12-29					QVM63003.1	2021-04-08
QSM07854.1	2021-02-01		QXX43733.1	2021-06-13		ULM69966.1	2021-12-27					QVM63290.1	2021-04-18
QSD90552.1	2021-02-01		QXL51404.1	2021-06-13		ULM70695.1	2021-12-29					QVM63386.1	2021-04-17
QRW32822.1	2021-02-01		QXL53077.1	2021-06-13		ULM70944.1	2021-12-29					QVM63638.1	2021-04-07
QRW32846.1	2021-02-01		QXL56849.1	2021-06-13		ULM71136.1	2021-12-27					QVM63662.1	2021-04-19
UFI39757.1	2021-02-02		QXC47317.1	2021-06-13		ULM71256.1	2021-12-27					QVM63674.1	2021-04-19
UFI39805.1	2021-02-02		UML25548.1	2021-06-14		ULM71268.1	2021-12-27					QVM63734.1	2021-04-19
UFI39841.1	2021-02-02		ULL31679.1	2021-06-14		ULM71508.1	2021-12-27					QVM64754.1	2021-04-05
UFI39913.1	2021-02-02		ULL31715.1	2021-06-14		ULM71520.1	2021-12-27					QVM65760.1	2021-04-13
UFI39925.1	2021-02-02		ULL31739.1	2021-06-14		ULM72994.1	2021-12-30					QVM65964.1	2021-04-13
UFI39937.1	2021-02-02		ULL31798.1	2021-06-14		ULM73006.1	2021-12-29					QVM66480.1	2021-04-15
UFI40527.1	2021-02-02		ULL32421.1	2021-06-14		ULM88111.1	2021-12-28					QVM66720.1	2021-04-14
UFA25453.1	2021-02-02		ULL32433.1	2021-06-14		ULM88219.1	2021-12-29					QVM68284.1	2021-04-20
UFA25518.1	2021-02-02		ULD94029.1	2021-06-14		ULM88279.1	2021-12-30					QVM68690.1	2021-04-21
UES69559.1	2021-02-02		ULD94041.1	2021-06-14		ULM88303.1	2021-12-30					QVM68798.1	2021-04-15
UCK76262.1	2021-02-02		ULD95488.1	2021-06-14		ULH43032.1	2021-12-26					QVM68954.1	2021-04-28
UAO69335.1	2021-02-02		ULD53923.1	2021-06-14		ULH43044.1	2021-12-26					QVM69086.1	2021-04-25
QYV26587.1	2021-02-02		UJZ12945.1	2021-06-14		ULH43056.1	2021-12-26					QVM69122.1	2021-04-27
QXY74690.1	2021-02-02		UJZ22129.1	2021-06-14		ULH43068.1	2021-12-27					QVM69182.1	2021-04-29
QXH06846.1	2021-02-02		UJU96498.1	2021-06-14		ULH43080.1	2021-12-26					QVM73973.1	2021-04-25
QUX04420.1	2021-02-02		UJU96791.1	2021-06-14		ULH43092.1	2021-12-27					QVM78011.1	2021-04-27
QTZ55933.1	2021-02-02		UJU96803.1	2021-06-14		ULH43104.1	2021-12-27					QVM78035.1	2021-04-27
QTZ55945.1	2021-02-02		UCU76451.1	2021-06-14		ULH43116.1	2021-12-27					QVM78047.1	2021-04-28
QTZ55957.1	2021-02-02		UBG93392.1	2021-06-14		ULH43128.1	2021-12-27					QVM78059.1	2021-04-26
QTJ82776.1	2021-02-02		UBE63831.1	2021-06-14		ULH43140.1	2021-12-27					QVM78083.1	2021-04-29
QTJ83364.1	2021-02-02		UAZ42540.1	2021-06-14		ULH43152.1	2021-12-27					QVM78095.1	2021-04-25
QTF51093.1	2021-02-02		QYV38625.1	2021-06-14		ULH43164.1	2021-12-26					QVM78143.1	2021-04-25
QTE07693.1	2021-02-02		QXT11621.1	2021-06-14		ULH43176.1	2021-12-25					QVM78179.1	2021-04-28
QTE07921.1	2021-02-02		QXP15918.1	2021-06-14		ULH43188.1	2021-12-27					QVM78287.1	2021-04-29
QTE07957.1	2021-02-02		QXO31505.1	2021-06-14		ULH43200.1	2021-12-27					QVM78311.1	2021-04-27
QTE07969.1	2021-02-02		QXK79975.1	2021-06-14		ULH43212.1	2021-12-26					QVM78335.1	2021-04-26
QTE08005.1	2021-02-02		QXK80023.1	2021-06-14		ULH43224.1	2021-12-27					QVM78371.1	2021-04-28
QTC55423.1	2021-02-02		QXK84339.1	2021-06-14		ULH43236.1	2021-12-27					QVM78431.1	2021-04-26
QTC55879.1	2021-02-02		QXL53840.1	2021-06-14		ULH43248.1	2021-12-27					QVM78455.1	2021-04-29
QTC55939.1	2021-02-02		QXL53887.1	2021-06-14		ULH43260.1	2021-12-26					QVM78491.1	2021-04-28
QTC55951.1	2021-02-02		QXL54976.1	2021-06-14		ULH43272.1	2021-12-27					QVM78551.1	2021-04-26
QSV20176.1	2021-02-02		QXL57225.1	2021-06-14		ULH43284.1	2021-12-27					QVM78563.1	2021-04-28
QST08111.1	2021-02-02		QXL57564.1	2021-06-14		ULH43308.1	2021-12-26					QVM78623.1	2021-04-25
QST03741.1	2021-02-02		QXL64979.1	2021-06-14		ULH43320.1	2021-12-27					QVM78659.1	2021-04-27
QST03777.1	2021-02-02		QXE44773.1	2021-06-14		ULH43332.1	2021-12-26					QVM78671.1	2021-04-29
QST03813.1	2021-02-02		UML28424.1	2021-06-15		ULH43547.1	2021-12-11					QVM78695.1	2021-04-28
QST03981.1	2021-02-02		ULL31810.1	2021-06-15		ULH44158.1	2021-12-18					QVM78707.1	2021-04-28
QST03993.1	2021-02-02		ULL31845.1	2021-06-15		ULF15050.1	2021-12-28					QVM78719.1	2021-04-27
QST04017.1	2021-02-02		ULL31869.1	2021-06-15		ULD95619.1	2021-12-03					QVM78731.1	2021-04-26
QST04077.1	2021-02-02		ULL31893.1	2021-06-15		ULD49519.1	2021-12-30					QVM78743.1	2021-04-29
QSH60539.1	2021-02-02		ULL31941.1	2021-06-15		BDF92372.1	2021-12					QVM78755.1	2021-04-29
QSH60575.1	2021-02-02		ULD93969.1	2021-06-15		ULB37186.1	2021-12-13					QVM78791.1	2021-04-27
QRR18968.1	2021-02-02		UJZ18944.1	2021-06-15		ULB37220.1	2021-12-14					QVM78815.1	2021-04-28
QRX39274.1	2021-02-02		UJZ22224.1	2021-06-15		ULB37244.1	2021-12-15					QVM78851.1	2021-04-29
QRW33122.1	2021-02-02		UJZ22377.1	2021-06-15		ULB37304.1	2021-12-15					QVM78863.1	2021-04-27
UFI39973.1	2021-02-03		UKA37405.1	2021-06-15		ULB37352.1	2021-12-16					QVM78875.1	2021-04-29
UFI39997.1	2021-02-03		UJU96859.1	2021-06-15		ULB37364.1	2021-12-16					QVM78923.1	2021-04-27
UES70071.1	2021-02-03		UJU98393.1	2021-06-15		ULB37423.1	2021-12-17					QVM78935.1	2021-04-15
UCK73602.1	2021-02-03		UJU98530.1	2021-06-15		ULB37435.1	2021-12-17					QVM78959.1	2021-04-27
UCK74138.1	2021-02-03		UJU99968.1	2021-06-15		ULB37447.1	2021-12-17					QVM78971.1	2021-04-27
UCL41269.1	2021-02-03		UJU99980.1	2021-06-15		ULB37459.1	2021-12-17					QVM78995.1	2021-04-26
UCL45152.1	2021-02-03		UJV00154.1	2021-06-15		ULB37471.1	2021-12-18					QVM79007.1	2021-04-28
QYV24772.1	2021-02-03		UBG99533.1	2021-06-15		ULB37483.1	2021-12-20					QVM79019.1	2021-04-27
QXY74534.1	2021-02-03		QZL12842.1	2021-06-15		ULB37495.1	2021-12-20					QVM79043.1	2021-04-24
QXY74570.1	2021-02-03		QXT12049.1	2021-06-15		ULB37507.1	2021-12-20					QVM79055.1	2021-04-28
QXY74606.1	2021-02-03		QXO28212.1	2021-06-15		ULB37519.1	2021-12-20					QVM79091.1	2021-04-26
QVM63159.1	2021-02-03		QXO28527.1	2021-06-15		ULB37531.1	2021-12-20					QVO22110.1	2021-04-28
QUX04432.1	2021-02-03		QXK85412.1	2021-06-15		ULB37543.1	2021-12-20					QVL01770.1	2021-04-25
QUL62104.1	2021-02-03		QXL72300.1	2021-06-15		ULB37555.1	2021-12-20					QVL01830.1	2021-04-27
QUA73262.1	2021-02-03		UML30274.1	2021-06-16		ULB37591.1	2021-12-21					QVL01866.1	2021-04-26
QTJ82704.1	2021-02-03		ULL32001.1	2021-06-16		ULB37603.1	2021-12-21					QVL01926.1	2021-04-26
QTF51105.1	2021-02-03		UJZ12793.1	2021-06-16		ULB37638.1	2021-12-21					QVL02022.1	2021-04-26
QTE07789.1	2021-02-03		UJZ19442.1	2021-06-16		ULB37650.1	2021-12-21					QVL02118.1	2021-04-27
QTE07825.1	2021-02-03		UJU96612.1	2021-06-16		ULB37674.1	2021-12-22					QVL02130.1	2021-04-27
QTE07897.1	2021-02-03		UJU96871.1	2021-06-16		ULB37686.1	2021-12-22					QVL02250.1	2021-04-27
QTE07909.1	2021-02-03		UJU97601.1	2021-06-16		ULB37698.1	2021-12-22					QVL02310.1	2021-04-26
QTE07981.1	2021-02-03		UJU98827.1	2021-06-16		ULB37722.1	2021-12-22					QVL02370.1	2021-04-27
QTC55315.1	2021-02-03		UJU98896.1	2021-06-16		ULB37734.1	2021-12-22					QVL02598.1	2021-04-26
QTC55819.1	2021-02-03		UJU98944.1	2021-06-16		ULB37746.1	2021-12-23					QVL03245.1	2021-04-27
QST05303.1	2021-02-03		UJV00004.1	2021-06-16		ULB37758.1	2021-12-23					QVL03449.1	2021-04-28
QST03717.1	2021-02-03		UJV00301.1	2021-06-16		ULB37770.1	2021-12-23					QVL03604.1	2021-04-27
QSQ07278.1	2021-02-03		UBG70389.1	2021-06-16		ULB37782.1	2021-12-23					QVL03712.1	2021-04-27
QSI72992.1	2021-02-03		UBH01839.1	2021-06-16		ULB37794.1	2021-12-23					QVL04107.1	2021-04-26
QSI73088.1	2021-02-03		QXK80601.1	2021-06-16		ULB37806.1	2021-12-23					QVL04383.1	2021-04-26
QSI73220.1	2021-02-03		QXK80719.1	2021-06-16		ULB37818.1	2021-12-23					QVL04659.1	2021-04-26
QSI73902.1	2021-02-03		QXK85355.1	2021-06-16		ULB37830.1	2021-12-24					QVL04946.1	2021-04-28
QSI73926.1	2021-02-03		QXK85517.1	2021-06-16		ULB37842.1	2021-12-27					QVL05018.1	2021-04-29
QSD97974.1	2021-02-03		QXJ75002.1	2021-06-16		ULB37866.1	2021-12-28					QVL05258.1	2021-04-29
QRX62481.1	2021-02-03		UMA70204.1	2021-06-17		ULB37878.1	2021-12-28					QVL05306.1	2021-04-28
QRX39286.1	2021-02-03		ULL32013.1	2021-06-17		ULB37890.1	2021-12-28					QVL05486.1	2021-04-29
QRV65119.1	2021-02-03		ULL32037.1	2021-06-17		ULB37902.1	2021-12-28					QVL05510.1	2021-04-29
UFJ54688.1	2021-02-04		ULL32085.1	2021-06-17		ULB37914.1	2021-12-29					QVL05546.1	2021-04-28
UFJ54700.1	2021-02-04		ULL32097.1	2021-06-17		ULB37926.1	2021-12-29					QVL05594.1	2021-04-28
UFJ54712.1	2021-02-04		ULL32121.1	2021-06-17		ULB37938.1	2021-12-29					QVL05606.1	2021-04-29
UES69879.1	2021-02-04		ULL32133.1	2021-06-17		ULB37950.1	2021-12-30					QVL05642.1	2021-04-29
UES70203.1	2021-02-04		ULL32181.1	2021-06-17		ULB37962.1	2021-12-30					QVL05762.1	2021-04-26
UDA69076.1	2021-02-04		ULL32217.1	2021-06-17		ULB67918.1	2021-12-21					QVL06038.1	2021-04-26
QYV24258.1	2021-02-04		ULL32229.1	2021-06-17		ULB67930.1	2021-12-21					QVL06206.1	2021-04-26
QYV24725.1	2021-02-04		ULL32253.1	2021-06-17		UKZ98272.1	2021-12-23					QVL06254.1	2021-04-26
QYV26599.1	2021-02-04		ULL32289.1	2021-06-17		UKV41018.1	2021-12-23					QVL06505.1	2021-04-26
QYV26611.1	2021-02-04		ULL32445.1	2021-06-17		UKV41030.1	2021-12-23					QVL07271.1	2021-04-25
QYV28610.1	2021-02-04		ULL32853.1	2021-06-17		UKV41052.1	2021-12-23					QVL07451.1	2021-04-25
QYF60804.1	2021-02-04		ULD94387.1	2021-06-17		UKV41076.1	2021-12-23					QVL07607.1	2021-04-25
QXN14091.1	2021-02-04		ULD94399.1	2021-06-17		UKV41124.1	2021-12-24					QVL07619.1	2021-04-25
QXJ04394.1	2021-02-04		ULD94471.1	2021-06-17		UKV41136.1	2021-12-24					QVL07966.1	2021-04-27
QXJ04418.1	2021-02-04		ULD94495.1	2021-06-17		UKV41148.1	2021-12-24					QVL09477.1	2021-04-27
QWU48914.1	2021-02-04		ULD94627.1	2021-06-17		UKV41160.1	2021-12-24					QVL09896.1	2021-04-28
QWU49045.1	2021-02-04		ULD95727.1	2021-06-17		UKV41182.1	2021-12-24					QVL10076.1	2021-04-29
QXD99176.1	2021-02-04		ULD95739.1	2021-06-17		UKV41194.1	2021-12-24					QVL11144.1	2021-04-27
QVR40258.1	2021-02-04		ULD53935.1	2021-06-17		UKV41217.1	2021-12-26					QVL11396.1	2021-04-27
QVR40570.1	2021-02-04		UJZ12829.1	2021-06-17		UKV41229.1	2021-12-26					QVL11432.1	2021-04-27
QUX04444.1	2021-02-04		UJZ12957.1	2021-06-17		UKV41253.1	2021-12-20					QVL11708.1	2021-04-27
QUX04456.1	2021-02-04		UJZ22389.1	2021-06-17		UKV41287.1	2021-12-27					QVL12139.1	2021-04-27
QTM69761.1	2021-02-04		UJU96589.1	2021-06-17		UKV41299.1	2021-12-27					QVL12295.1	2021-04-29
QTF51069.1	2021-02-04		UJU96713.1	2021-06-17		UKV41321.1	2021-12-27					QVL12391.1	2021-04-29
QTF51141.1	2021-02-04		UJU99223.1	2021-06-17		UKV41500.1	2021-12-22					QVL12571.1	2021-04-29
QTF51153.1	2021-02-04		UJU99259.1	2021-06-17		UKV41512.1	2021-12-22					QVL12654.1	2021-04-29
QTF51165.1	2021-02-04		UJU99271.1	2021-06-17		UKV41596.1	2021-12-22					QVL12905.1	2021-04-29
QTE08125.1	2021-02-04		UJU99283.1	2021-06-17		UKV41608.1	2021-12-22					QVL13226.1	2021-04-29
QTE08137.1	2021-02-04		UJU99716.1	2021-06-17		UKV41620.1	2021-12-22					QVL13322.1	2021-04-26
QTE08161.1	2021-02-04		UJV01041.1	2021-06-17		UKV41632.1	2021-12-21					QVL13465.1	2021-04-26
QTE08197.1	2021-02-04		UID65970.1	2021-06-17		UKV41644.1	2021-12-21					QVL13633.1	2021-04-28
QTE08209.1	2021-02-04		UID00490.1	2021-06-17		UKV41656.1	2021-12-16					QVL13777.1	2021-04-26
QTE08221.1	2021-02-04		UID12289.1	2021-06-17		UKV41692.1	2021-12-16					QVL13979.1	2021-04-27
QTE08233.1	2021-02-04		UEZ81955.1	2021-06-17		UKV41728.1	2021-12-18					QVL14135.1	2021-04-26
QTE08245.1	2021-02-04		UBG48486.1	2021-06-17		UKV41740.1	2021-12-18					QVL14147.1	2021-04-26
QTE08269.1	2021-02-04		UBG64396.1	2021-06-17		UKV41752.1	2021-12-18					QVL14243.1	2021-04-27
QTE08281.1	2021-02-04		UBG64817.1	2021-06-17		UKV41764.1	2021-12-18					QVL14939.1	2021-04-27
QTE08317.1	2021-02-04		QXO26683.1	2021-06-17		UKV42957.1	2021-12-21					QVL15634.1	2021-04-28
QTC55963.1	2021-02-04		QXK77980.1	2021-06-17		UKV42969.1	2021-12-27					QVL16113.1	2021-04-28
QST05459.1	2021-02-04		QXK82286.1	2021-06-17		UKV42993.1	2021-12-27					QVK69002.1	2021-04-24
QST03705.1	2021-02-04		QXK85986.1	2021-06-17		UKV43005.1	2021-12-28					QVK69014.1	2021-04-25
QST03765.1	2021-02-04		UML28460.1	2021-06-18		UKV43017.1	2021-12-28					QVK69026.1	2021-04-27
QST03825.1	2021-02-04		ULL32277.1	2021-06-18		UKV43029.1	2021-12-28					QVK69038.1	2021-04-25
QST03837.1	2021-02-04		ULL32337.1	2021-06-18		UKV43041.1	2021-12-28					QVK69062.1	2021-04-26
QST03861.1	2021-02-04		ULL32457.1	2021-06-18		UKV43053.1	2021-12-28					QVK69086.1	2021-04-24
QST03873.1	2021-02-04		ULL32469.1	2021-06-18		UKV43065.1	2021-12-27					QVK69098.1	2021-04-26
QST03885.1	2021-02-04		ULD94411.1	2021-06-18		UKV43077.1	2021-12-27					QVK69110.1	2021-04-25
QSI72264.1	2021-02-04		ULD94423.1	2021-06-18		UKV43173.1	2021-12-30					QVK69146.1	2021-04-25
QSI72276.1	2021-02-04		ULD94531.1	2021-06-18		UKV43197.1	2021-12-28					QVK69194.1	2021-04-27
QSI73148.1	2021-02-04		ULD94555.1	2021-06-18		UKV43221.1	2021-12-29					QVK69206.1	2021-04-25
QSI73196.1	2021-02-04		ULD94615.1	2021-06-18		UKV43233.1	2021-12-29					QVK69218.1	2021-04-26
QSI73519.1	2021-02-04		UJZ12921.1	2021-06-18		UKV43257.1	2021-12-29					QVK69338.1	2021-04-24
QSI73998.1	2021-02-04		UJZ22248.1	2021-06-18		UKV43269.1	2021-12-29					QVK69362.1	2021-04-16
QSI74224.1	2021-02-04		UJU97460.1	2021-06-18		UKV43281.1	2021-12-30					QVK69374.1	2021-04-23
QSI74272.1	2021-02-04		UJU97508.1	2021-06-18		UKV43840.1	2021-12-28					QVK69386.1	2021-04-16
QRR18980.1	2021-02-04		UJU97803.1	2021-06-18		UKV44224.1	2021-12-22					QVK69398.1	2021-04-14
QSB43081.1	2021-02-04		UJU97891.1	2021-06-18		UKV44236.1	2021-12-28					QVK69422.1	2021-04-23
QRZ03630.1	2021-02-04		UJU98369.1	2021-06-18		UKV44248.1	2021-12-28					QVK69434.1	2021-04-27
UFJ54628.1	2021-02-05		UJU99247.1	2021-06-18		UKV44260.1	2021-12-28					QVK69446.1	2021-04-23
UFJ54640.1	2021-02-05		UJU99728.1	2021-06-18		UKV44284.1	2021-12-24					QVK69458.1	2021-04-16
UFJ54652.1	2021-02-05		UJV00594.1	2021-06-18		UKV44296.1	2021-12-23					QVK69470.1	2021-04-16
UFJ54664.1	2021-02-05		UEY16812.1	2021-06-18		UKV44308.1	2021-12-23					QVK69482.1	2021-04-15
UFJ54676.1	2021-02-05		UEY17519.1	2021-06-18		UKV44320.1	2021-12-23					QVK69494.1	2021-04-15
UFI40033.1	2021-02-05		UEY18176.1	2021-06-18		UKV44332.1	2021-12-23					QVK69506.1	2021-04-26
UFI40080.1	2021-02-05		UEY18188.1	2021-06-18		UKV44365.1	2021-12-18					QVK69518.1	2021-04-27
UFI40162.1	2021-02-05		UBG55690.1	2021-06-18		UKV44389.1	2021-12-23					QVK69530.1	2021-04-15
UFI40174.1	2021-02-05		UBH01883.1	2021-06-18		UKV44401.1	2021-12-23					QVK69554.1	2021-04-27
UFI40186.1	2021-02-05		QXO27012.1	2021-06-18		UKV44413.1	2021-12-23					QVK69602.1	2021-04-26
UFI40198.1	2021-02-05		QXO27245.1	2021-06-18		UKV44469.1	2021-12-26					QVK69614.1	2021-04-27
UFI40222.1	2021-02-05		QXO29204.1	2021-06-18		UKV44481.1	2021-12-24					QVK69638.1	2021-04-25
UFI40246.1	2021-02-05		QXK72540.1	2021-06-18		UKV44493.1	2021-12-24					QVK69650.1	2021-04-28
UFA25735.1	2021-02-05		QXK86699.1	2021-06-18		UKV38167.1	2021-12-28					QVK69662.1	2021-04-26
QXY14757.1	2021-02-05		QXI73527.1	2021-06-18		UKV38179.1	2021-12-28					QVK69698.1	2021-04-28
QXY14949.1	2021-02-05		UJZ19430.1	2021-06-19		UKV38191.1	2021-12-28					QVK69710.1	2021-04-24
QXY18091.1	2021-02-05		UJZ22260.1	2021-06-19		UKV38203.1	2021-12-28					QVK69734.1	2021-04-16
QXY21908.1	2021-02-05		UJU99818.1	2021-06-19		UKV38371.1	2021-12-28					QVK69770.1	2021-04-27
QXY74714.1	2021-02-05		UJV00501.1	2021-06-19		UKV38395.1	2021-12-23					QVK69782.1	2021-04-26
BCX28573.1	2021-02-05		UEY18360.1	2021-06-19		UKV38407.1	2021-12-23					QVK69806.1	2021-04-08
QVQ66986.1	2021-02-05		UEY18796.1	2021-06-19		UKV38419.1	2021-12-24					QVK70143.1	2021-04-13
QUX04479.1	2021-02-05		UJZ19512.1	2021-06-20		UKV38443.1	2021-12-22					QVK70282.1	2021-04-14
QTW03428.1	2021-02-05		UJZ19524.1	2021-06-20		UKV38455.1	2021-12-22					QVK82118.1	2021-04-28
QTQ41791.1	2021-02-05		UJZ27555.1	2021-06-20		UKV38467.1	2021-12-22					QVJ13921.1	2021-04-08
QTM18331.1	2021-02-05		UJV00823.1	2021-06-20		UKV38479.1	2021-12-23					QVJ14184.1	2021-04-08
QTM18354.1	2021-02-05		UEY19782.1	2021-06-20		UKV38491.1	2021-12-29					QVJ14448.1	2021-04-08
QTM18366.1	2021-02-05		QXO27598.1	2021-06-20		UKV38667.1	2021-12-23					QVJ15120.1	2021-04-08
QTM18390.1	2021-02-05		QXO27622.1	2021-06-20		UKV38847.1	2021-12-24					QVJ15324.1	2021-04-08
QTM18449.1	2021-02-05		QXK73395.1	2021-06-20		UKV38859.1	2021-12-24					QVJ15576.1	2021-04-09
QTM69564.1	2021-02-05		QXK73725.1	2021-06-20		UKV38871.1	2021-12-24					QVJ15886.1	2021-04-09
QTM69903.1	2021-02-05		QXK74346.1	2021-06-20		UKV38883.1	2021-12-24					QVJ16054.1	2021-04-09
QTM69927.1	2021-02-05		QXK79151.1	2021-06-20		UKV38907.1	2021-12-24					QVJ17252.1	2021-04-09
QTJ82692.1	2021-02-05		QXL31186.1	2021-06-20		UKV38919.1	2021-12-24					QVJ17503.1	2021-04-11
QTF51177.1	2021-02-05		QXE56636.1	2021-06-20		UKV38931.1	2021-12-24					QVJ17611.1	2021-04-11
QTE08173.1	2021-02-05		ULD93885.1	2021-06-21		UKV38943.1	2021-12-24					QVJ17707.1	2021-04-11
QTE08293.1	2021-02-05		ULD93897.1	2021-06-21		UKV38955.1	2021-12-24					QVJ17731.1	2021-04-11
QTE08305.1	2021-02-05		ULD94219.1	2021-06-21		UKV38991.1	2021-12-23					QVJ17850.1	2021-04-11
QTE08329.1	2021-02-05		ULD94339.1	2021-06-21		UKV39003.1	2021-12-23					QVJ18090.1	2021-04-11
QTC55339.1	2021-02-05		ULD94363.1	2021-06-21		UKV39015.1	2021-12-23					QVJ18102.1	2021-04-11
QTC55711.1	2021-02-05		ULD94459.1	2021-06-21		UKV39027.1	2021-12-23					QVJ18533.1	2021-04-10
QSY37505.1	2021-02-05		ULD94507.1	2021-06-21		UKV39039.1	2021-12-23					QVJ19205.1	2021-04-12
QSX92442.1	2021-02-05		ULD53552.1	2021-06-21		UKV39051.1	2021-12-23					QVJ19397.1	2021-04-12
QST05435.1	2021-02-05		ULD54655.1	2021-06-21		UKV39063.1	2021-12-23					QVJ19444.1	2021-04-12
QST03345.1	2021-02-05		ULD54787.1	2021-06-21		UKV39075.1	2021-12-23					QVJ19708.1	2021-04-12
QST03789.1	2021-02-05		UJZ18980.1	2021-06-21		UKV39087.1	2021-12-23					QVJ19900.1	2021-04-11
QSQ07290.1	2021-02-05		UJZ22189.1	2021-06-21		UKV39099.1	2021-12-25					QVJ20008.1	2021-04-12
QRY21337.1	2021-02-05		UJZ22912.1	2021-06-21		UKV39111.1	2021-12-25					QVJ20584.1	2021-04-09
QSI72252.1	2021-02-05		UID54345.1	2021-06-21		UKV39123.1	2021-12-25					QVJ20919.1	2021-04-10
QSI72288.1	2021-02-05		UID54357.1	2021-06-21		UKV39135.1	2021-12-25					QVJ20967.1	2021-04-09
QSI73590.1	2021-02-05		UIC88780.1	2021-06-21		UKV39147.1	2021-12-25					QVJ21242.1	2021-04-09
QSI73614.1	2021-02-05		UIC88792.1	2021-06-21		UKV39159.1	2021-12-26					QVJ21529.1	2021-04-07
QSG30015.1	2021-02-05		UID00580.1	2021-06-21		UKV39171.1	2021-12-26					QVJ21565.1	2021-04-10
QSG30099.1	2021-02-05		UID00592.1	2021-06-21		UKV39183.1	2021-12-26					QVJ21804.1	2021-04-10
QSG30147.1	2021-02-05		UHN99889.1	2021-06-21		UKV39207.1	2021-12-26					QVJ22380.1	2021-04-09
QSB43045.1	2021-02-05		UHM43255.1	2021-06-21		UKV39219.1	2021-12-26					QVJ22572.1	2021-04-10
QSB43057.1	2021-02-05		UEY18831.1	2021-06-21		UKV39231.1	2021-12-26					QVJ23267.1	2021-04-09
QSB43093.1	2021-02-05		UEY19238.1	2021-06-21		UKV39243.1	2021-12-26					QVJ23363.1	2021-04-08
QRX39298.1	2021-02-05		UEY19625.1	2021-06-21		UKV39255.1	2021-12-26					QVJ23915.1	2021-04-10
QRX39310.1	2021-02-05		UEY19770.1	2021-06-21		UKV39267.1	2021-12-25					QVJ24237.1	2021-04-11
QRV65035.1	2021-02-05		UEY21830.1	2021-06-21		UKV39279.1	2021-12-25					QVJ24333.1	2021-04-11
QRV65047.1	2021-02-05		UEY21989.1	2021-06-21		UKV39291.1	2021-12-25					QVJ24726.1	2021-04-11
QRV65059.1	2021-02-05		UEY22105.1	2021-06-21		UKV39303.1	2021-12-26					QVJ25242.1	2021-04-11
QRQ46958.1	2021-02-05		UEL65637.1	2021-06-21		UKV39315.1	2021-12-26					QVJ25290.1	2021-04-11
QRQ46970.1	2021-02-05		UDF38509.1	2021-06-21		UKV39327.1	2021-12-26					QVJ25446.1	2021-04-12
QXY75349.1	2021-02-06		QXN18400.1	2021-06-21		UKV39375.1	2021-12-27					QVJ26007.1	2021-04-12
QXE61556.1	2021-02-06		QXN09180.1	2021-06-21		UKV39470.1	2021-12-15					QVJ26175.1	2021-04-11
QWA87258.1	2021-02-06		QXN11909.1	2021-06-21		UKV39518.1	2021-12-17					QVJ26187.1	2021-04-11
QTW03956.1	2021-02-06		QXK78710.1	2021-06-21		UKV39636.1	2021-12-27					QVJ26355.1	2021-04-11
QTQ41839.1	2021-02-06		QXL05039.1	2021-06-21		UKV39648.1	2021-12-27					QVJ26487.1	2021-04-11
QTQ41851.1	2021-02-06		QXL28001.1	2021-06-21		UKV39684.1	2021-12-27					QVJ26535.1	2021-04-11
QTM18402.1	2021-02-06		QXI73515.1	2021-06-21		UKV39924.1	2021-12-28					QVJ26607.1	2021-04-11
QTJ82680.1	2021-02-06		UML30322.1	2021-06-22		UKV39948.1	2021-12-28					QVJ27025.1	2021-04-11
QTE07717.1	2021-02-06		ULD94243.1	2021-06-22		UKV39960.1	2021-12-28					QVJ27624.1	2021-04-11
QTE08089.1	2021-02-06		ULD94267.1	2021-06-22		UKV39972.1	2021-12-28					QVJ27995.1	2021-04-12
QTC55267.1	2021-02-06		ULD94579.1	2021-06-22		UKV39996.1	2021-12-28					QVJ28007.1	2021-04-12
QTC55279.1	2021-02-06		ULD54691.1	2021-06-22		UKV40008.1	2021-12-28					QVJ28199.1	2021-04-11
QTC55399.1	2021-02-06		ULD54822.1	2021-06-22		UKV40032.1	2021-12-28					QVJ28379.1	2021-04-11
QST14699.1	2021-02-06		UJZ13061.1	2021-06-22		UKV40044.1	2021-12-28					QVJ28523.1	2021-04-10
QSY37174.1	2021-02-06		UJZ31038.1	2021-06-22		UKV40056.1	2021-12-28					QVJ28581.1	2021-04-11
QSQ87331.1	2021-02-06		UJZ31384.1	2021-06-22		UKV40068.1	2021-12-28					QVJ28605.1	2021-04-11
QST03729.1	2021-02-06		UID54437.1	2021-06-22		UKV40080.1	2021-12-28					QVJ28833.1	2021-04-12
QSG30123.1	2021-02-06		UID54449.1	2021-06-22		UKV40092.1	2021-12-28					QVJ29396.1	2021-04-10
QSB43069.1	2021-02-06		UID54473.1	2021-06-22		UKV40104.1	2021-12-29					QVJ30248.1	2021-04-10
QRV65083.1	2021-02-06		UID54495.1	2021-06-22		UKV40116.1	2021-12-29					QVJ30380.1	2021-04-10
QRV65107.1	2021-02-06		UHN99757.1	2021-06-22		UKV40128.1	2021-12-30					QVJ30643.1	2021-04-10
QRQ46946.1	2021-02-06		UEY21155.1	2021-06-22		UKV40140.1	2021-12-30					QVJ30703.1	2021-04-10
UFI40268.1	2021-02-07		UEY21167.1	2021-06-22		UKV40152.1	2021-12-30					QVJ30715.1	2021-04-10
UFI40280.1	2021-02-07		UEY22255.1	2021-06-22		UKV40176.1	2021-12-30					QVJ31627.1	2021-04-10
UES70515.1	2021-02-07		UEY23399.1	2021-06-22		UKV40188.1	2021-12-30					QVJ31795.1	2021-04-10
QVQ67262.1	2021-02-07		UEY23502.1	2021-06-22		UKV40212.1	2021-12-30					QVJ31927.1	2021-04-09
QTM69517.1	2021-02-07		UEC89036.1	2021-06-22		UKV40224.1	2021-12-30					QVJ32119.1	2021-04-09
QTM69656.1	2021-02-07		UBG41487.1	2021-06-22		UKV40236.1	2021-12-30					QVJ32453.1	2021-04-09
QTJ83796.1	2021-02-07		QXO99870.1	2021-06-22		UKV40259.1	2021-12-30					QVJ32801.1	2021-04-10
QTC55603.1	2021-02-07		QXN18436.1	2021-06-22		UKV40271.1	2021-12-30					QVJ33485.1	2021-04-10
QTC55891.1	2021-02-07		QXM97233.1	2021-06-22		UKV40295.1	2021-12-30					QVJ34382.1	2021-04-10
QSV27285.1	2021-02-07		QXM97451.1	2021-06-22		UKV40307.1	2021-12-30					QVJ34418.1	2021-04-10
QSH61643.1	2021-02-07		QXN01693.1	2021-06-22		UKV40319.1	2021-12-30					QVJ34430.1	2021-04-10
QSB43009.1	2021-02-07		QXN01705.1	2021-06-22		UKV40331.1	2021-12-30					QVJ34442.1	2021-04-10
UFI40314.1	2021-02-08		QXK78494.1	2021-06-22		UKV40343.1	2021-12-30					QVJ34574.1	2021-04-10
UFI40338.1	2021-02-08		QXL25788.1	2021-06-22		UKV40355.1	2021-12-30					QVJ34730.1	2021-04-10
UFI40350.1	2021-02-08		QXL25948.1	2021-06-22		UKV40367.1	2021-12-30					QVJ35438.1	2021-04-10
UFI40397.1	2021-02-08		QXL26348.1	2021-06-22		UKT55884.1	2021-12-27					QVJ35581.1	2021-04-10
UFI40493.1	2021-02-08		QXL26507.1	2021-06-22		UKT55908.1	2021-12-27					QVJ36169.1	2021-04-09
UFI40575.1	2021-02-08		QXL27417.1	2021-06-22		UKT55920.1	2021-12-28					QVJ36181.1	2021-04-09
UFI40623.1	2021-02-08		QXL27724.1	2021-06-22		UKT55932.1	2021-12-27					QVJ36193.1	2021-04-09
UES71267.1	2021-02-08		QXL28036.1	2021-06-22		UKT55944.1	2021-12-28					QVJ36457.1	2021-04-09
QYV26658.1	2021-02-08		QXL28804.1	2021-06-22		UKT55956.1	2021-12-27					QVJ36481.1	2021-04-09
QXY74906.1	2021-02-08		QXL35105.1	2021-06-22		UKT55968.1	2021-12-28					QVJ36625.1	2021-04-09
QXY74966.1	2021-02-08		ULD93825.1	2021-06-23		UKT55980.1	2021-12-28					QVJ36649.1	2021-04-09
QXY75014.1	2021-02-08		ULD94303.1	2021-06-23		UKT56004.1	2021-12-28					QVJ36733.1	2021-04-06
QXY75037.1	2021-02-08		UJZ13169.1	2021-06-23		UKT56028.1	2021-12-28					QVJ36805.1	2021-04-07
QWU49057.1	2021-02-08		UJZ27507.1	2021-06-23		UKT56040.1	2021-12-27					QVJ37465.1	2021-04-09
QTM69529.1	2021-02-08		UJZ27567.1	2021-06-23		UKT56063.1	2021-12-28					QVJ38772.1	2021-04-09
QTM69715.1	2021-02-08		BDD85123.1	2021-06-23		UKT56075.1	2021-12-27					QVJ40164.1	2021-04-10
QTM69797.1	2021-02-08		BDD85135.1	2021-06-23		UKT56087.1	2021-12-25					QVJ40176.1	2021-04-10
QTG64136.1	2021-02-08		BDD85147.1	2021-06-23		UKT56099.1	2021-12-27					QVJ40619.1	2021-04-11
QTE08065.1	2021-02-08		UID54425.1	2021-06-23		UKT56111.1	2021-12-27					QVJ40643.1	2021-04-11
QTC55447.1	2021-02-08		UID54461.1	2021-06-23		UKT56135.1	2021-12-28					QVJ41183.1	2021-04-09
QTC55555.1	2021-02-08		UID54552.1	2021-06-23		UKT56147.1	2021-12-27					QVJ41626.1	2021-04-05
QTC55663.1	2021-02-08		UFR26779.1	2021-06-23		UKT56159.1	2021-12-27					QVJ42286.1	2021-04-10
QTC55903.1	2021-02-08		UEY15204.1	2021-06-23		UKT56171.1	2021-12-28					QVJ42298.1	2021-04-10
QTC24884.1	2021-02-08		UEY21966.1	2021-06-23		UKT56183.1	2021-12-27					QVJ42369.1	2021-04-10
QTC25496.1	2021-02-08		UEY22631.1	2021-06-23		UKT56195.1	2021-12-28					QVJ42475.1	2021-04-10
QSX91532.1	2021-02-08		UEY23281.1	2021-06-23		UKT56207.1	2021-12-27					QVJ43684.1	2021-04-14
QSV38752.1	2021-02-08		UEY23293.1	2021-06-23		UKT56219.1	2021-12-28					QVJ44055.1	2021-04-14
QSR14327.1	2021-02-08		UEY23387.1	2021-06-23		UKT56231.1	2021-12-27					QVJ45374.1	2021-04-14
QSR14506.1	2021-02-08		UEY23937.1	2021-06-23		UKT56243.1	2021-12-28					QVJ45434.1	2021-04-14
QSR14530.1	2021-02-08		UDB17023.1	2021-06-23		UKT56255.1	2021-12-27					QVJ45602.1	2021-04-14
QST03309.1	2021-02-08		UDB17035.1	2021-06-23		UKT56267.1	2021-12-27					QVJ45830.1	2021-04-11
QST03357.1	2021-02-08		UBG16270.1	2021-06-23		UKT56279.1	2021-12-28					QVJ45854.1	2021-04-11
QST03369.1	2021-02-08		QXM97844.1	2021-06-23		UKT56291.1	2021-12-28					QVJ47005.1	2021-04-12
QST03405.1	2021-02-08		QXM97856.1	2021-06-23		UKT56303.1	2021-12-28					QVJ47374.1	2021-04-10
QST03429.1	2021-02-08		QXN02823.1	2021-06-23		UKT56315.1	2021-12-27					QVJ47637.1	2021-04-09
QST03453.1	2021-02-08		QXL04426.1	2021-06-23		UKT56327.1	2021-12-27					QVJ48198.1	2021-04-12
QST03465.1	2021-02-08		QXL05225.1	2021-06-23		UKT56339.1	2021-12-28					QVJ48786.1	2021-04-12
QST03477.1	2021-02-08		QXL05374.1	2021-06-23		UKT56351.1	2021-12-27					QVJ48810.1	2021-04-12
QST03489.1	2021-02-08		QXL05635.1	2021-06-23		UKT56363.1	2021-12-27					QVJ49098.1	2021-04-12
QST03513.1	2021-02-08		QXL24981.1	2021-06-23		UKT56375.1	2021-12-30					QVJ50088.1	2021-04-13
QST03525.1	2021-02-08		QXL25266.1	2021-06-23		UKT56387.1	2021-12-28					QVJ50232.1	2021-04-13
QST03549.1	2021-02-08		QXL25278.1	2021-06-23		UKT56399.1	2021-12-28					QVJ50436.1	2021-04-13
QST03561.1	2021-02-08		QXL25415.1	2021-06-23		UKT56411.1	2021-12-28					QVJ50448.1	2021-04-13
QST03573.1	2021-02-08		QXL25776.1	2021-06-23		UKT56423.1	2021-12-28					QVJ51946.1	2021-04-13
QST03585.1	2021-02-08		QXL26049.1	2021-06-23		UKT56435.1	2021-12-28					QVJ52282.1	2021-04-13
QST03621.1	2021-02-08		QXL26904.1	2021-06-23		UKT56447.1	2021-12-28					QVJ52390.1	2021-04-13
QST03633.1	2021-02-08		QXL26975.1	2021-06-23		UKT56459.1	2021-12-28					QVJ52462.1	2021-04-13
QST03657.1	2021-02-08		QXL29758.1	2021-06-23		UKT56483.1	2021-12-28					QVJ52474.1	2021-04-13
QST03669.1	2021-02-08		QXL32372.1	2021-06-23		UKT56507.1	2021-12-27					QVJ52761.1	2021-04-10
QST03681.1	2021-02-08		UMA70144.1	2021-06-24		UKT56519.1	2021-12-28					QVJ52881.1	2021-04-10
QST03693.1	2021-02-08		ULM79899.1	2021-06-24		UKT56531.1	2021-12-27					QVJ53022.1	2021-04-10
QST03753.1	2021-02-08		ULD94291.1	2021-06-24		UKT56543.1	2021-12-28					QVJ53610.1	2021-04-13
QSQ07302.1	2021-02-08		ULD54763.1	2021-06-24		UKT56555.1	2021-12-27					QVJ53754.1	2021-04-13
QSQ07314.1	2021-02-08		UJZ12420.1	2021-06-24		UKT56579.1	2021-12-28					QVJ53897.1	2021-04-12
QSQ07326.1	2021-02-08		UJZ12432.1	2021-06-24		UKT56591.1	2021-12-27					QVJ54303.1	2021-04-11
QSQ07338.1	2021-02-08		UJZ13073.1	2021-06-24		UKT56603.1	2021-12-28					QVJ54327.1	2021-04-12
QSQ07350.1	2021-02-08		UJZ19722.1	2021-06-24		UKT56626.1	2021-12-28					QVJ54615.1	2021-04-13
QSQ07362.1	2021-02-08		UJZ19734.1	2021-06-24		UKT56638.1	2021-12-27					QVJ54867.1	2021-04-13
QSH75496.1	2021-02-08		UJZ19781.1	2021-06-24		UKT56650.1	2021-12-28					QVJ55299.1	2021-04-13
QSH75532.1	2021-02-08		UID54609.1	2021-06-24		UKT56674.1	2021-12-27					QVJ55383.1	2021-04-13
QSI72240.1	2021-02-08		UEY23654.1	2021-06-24		UKT56697.1	2021-12-28					QVJ56341.1	2021-04-13
QSI72300.1	2021-02-08		UEL56678.1	2021-06-24		UKT56709.1	2021-12-27					QVJ56652.1	2021-04-13
QSI72312.1	2021-02-08		UEL65818.1	2021-06-24		UKT56721.1	2021-12-27					QVJ56784.1	2021-04-12
QSB43021.1	2021-02-08		UDF38168.1	2021-06-24		UKT56733.1	2021-12-27					QVJ56880.1	2021-04-10
QRV13209.1	2021-02-08		QZE01681.1	2021-06-24		UKT56745.1	2021-12-28					QVJ56892.1	2021-04-13
UFI40719.1	2021-02-09		QYL58908.1	2021-06-24		UKT56804.1	2021-12-28					QVJ57000.1	2021-04-14
UFI40731.1	2021-02-09		QYC59078.1	2021-06-24		UKT56816.1	2021-12-28					QVJ57756.1	2021-04-13
UFI40753.1	2021-02-09		QXM98217.1	2021-06-24		UKT56828.1	2021-12-27					QVJ58272.1	2021-04-13
UFI40801.1	2021-02-09		QXM98286.1	2021-06-24		UKT56840.1	2021-12-27					QVJ58680.1	2021-04-13
UAO69311.1	2021-02-09		QXM98415.1	2021-06-24		UKT56852.1	2021-12-28					QVJ58944.1	2021-04-12
UAO69323.1	2021-02-09		QXM99021.1	2021-06-24		UKT56864.1	2021-12-27					QVJ59172.1	2021-04-13
QXY75097.1	2021-02-09		QXM99045.1	2021-06-24		UKT56876.1	2021-12-27					QVJ59364.1	2021-04-12
QXY75661.1	2021-02-09		QXL06858.1	2021-06-24		UKT56888.1	2021-12-28					QVJ59568.1	2021-04-12
QWS77501.1	2021-02-09		QXL30263.1	2021-06-24		UKT56900.1	2021-12-27					QVJ59663.1	2021-04-12
QWF08620.1	2021-02-09		QXL33278.1	2021-06-24		UKT56912.1	2021-12-30					QVJ59747.1	2021-04-13
QWF08632.1	2021-02-09		QXL34914.1	2021-06-24		UKT56924.1	2021-12-27					QVJ59819.1	2021-04-12
QWF08644.1	2021-02-09		QXL36145.1	2021-06-24		UKT56948.1	2021-12-28					QVJ59843.1	2021-04-13
QWF08656.1	2021-02-09		QXL37061.1	2021-06-24		UKT56960.1	2021-12-26					QVJ60382.1	2021-04-13
QWF08668.1	2021-02-09		QXL37745.1	2021-06-24		UKT56972.1	2021-12-27					QVJ60538.1	2021-04-12
QWF08692.1	2021-02-09		QXL50994.1	2021-06-24		UKT56984.1	2021-12-28					QVJ61582.1	2021-04-10
QWF08704.1	2021-02-09		UMG38674.1	2021-06-25		UKT56996.1	2021-12-27					QVJ62301.1	2021-04-13
QTM69541.1	2021-02-09		ULD94327.1	2021-06-25		UKT57008.1	2021-12-28					QVJ62529.1	2021-04-13
QTM69821.1	2021-02-09		UJZ19615.1	2021-06-25		UKT57056.1	2021-12-27					QVJ63140.1	2021-04-12
QTJ83808.1	2021-02-09		UJZ19627.1	2021-06-25		UKT57068.1	2021-12-27					QVJ63152.1	2021-04-12
QTF13210.1	2021-02-09		UJZ19651.1	2021-06-25		UKT57080.1	2021-12-28					QVJ64051.1	2021-04-14
QTG17772.1	2021-02-09		UJZ19663.1	2021-06-25		UKT57092.1	2021-12-27					QVJ64243.1	2021-04-12
QTF17816.1	2021-02-09		UJZ27519.1	2021-06-25		UKT57104.1	2021-12-28					QVJ64722.1	2021-04-14
QTE07801.1	2021-02-09		UID54597.1	2021-06-25		UKT57116.1	2021-12-27					QVJ64986.1	2021-04-14
QTE08017.1	2021-02-09		UIC88922.1	2021-06-25		UKT57128.1	2021-12-28					QVJ65322.1	2021-04-11
QTE08149.1	2021-02-09		UID00722.1	2021-06-25		UKT57140.1	2021-12-28					QVJ65979.1	2021-04-14
QTE08541.1	2021-02-09		UEY14885.1	2021-06-25		UKT57152.1	2021-12-28					QVJ66123.1	2021-04-13
QTC55291.1	2021-02-09		UEY23029.1	2021-06-25		UKT57164.1	2021-12-27					QVJ67967.1	2021-04-13
QTC55303.1	2021-02-09		UFA11963.1	2021-06-25		UKT57176.1	2021-12-28					QVJ68998.1	2021-04-14
QTC55411.1	2021-02-09		UDF38283.1	2021-06-25		UKT57188.1	2021-12-27					QVJ69357.1	2021-04-13
QTC55459.1	2021-02-09		QYN96332.1	2021-06-25		UKT57211.1	2021-12-28					QVJ69393.1	2021-04-14
QTC55699.1	2021-02-09		QYL57237.1	2021-06-25		UKT57223.1	2021-12-27					QVJ70017.1	2021-04-14
QTC25124.1	2021-02-09		QYL58209.1	2021-06-25		UKT57235.1	2021-12-28					QVJ71048.1	2021-04-24
QTC25280.1	2021-02-09		QYL59305.1	2021-06-25		UKT57247.1	2021-12-27					QVJ71216.1	2021-04-24
QSV12000.1	2021-02-09		QXU67411.1	2021-06-25		UKT57283.1	2021-12-28					QVJ71408.1	2021-04-24
QSR14794.1	2021-02-09		QXT05792.1	2021-06-25		UKT57319.1	2021-12-28					QVJ71600.1	2021-04-24
QSS77751.1	2021-02-09		QXN57325.1	2021-06-25		UKT57331.1	2021-12-27					QVJ71672.1	2021-04-09
QSS95829.1	2021-02-09		QXM98667.1	2021-06-25		UKT57355.1	2021-12-28					QVJ72512.1	2021-04-15
QSS95841.1	2021-02-09		QXM99192.1	2021-06-25		UKT57367.1	2021-12-27					QVJ72632.1	2021-04-15
QSS95901.1	2021-02-09		QXL07086.1	2021-06-25		UKT57379.1	2021-12-28					QVJ72656.1	2021-04-15
QST03141.1	2021-02-09		QXL31254.1	2021-06-25		UKT57401.1	2021-12-28					QVJ72716.1	2021-04-15
QST03201.1	2021-02-09		QXL33763.1	2021-06-25		UKT57413.1	2021-12-27					QVJ72846.1	2021-04-13
QST03273.1	2021-02-09		QXL33787.1	2021-06-25		UKT57425.1	2021-12-28					QVJ73372.1	2021-04-24
QST03285.1	2021-02-09		QXL34802.1	2021-06-25		UKT57437.1	2021-12-28					QVJ73431.1	2021-04-24
QST03297.1	2021-02-09		QXL34836.1	2021-06-25		UKT57472.1	2021-12-28					QVJ73491.1	2021-04-24
QST03321.1	2021-02-09		QXL38681.1	2021-06-25		UKT57484.1	2021-12-28					QVJ73837.1	2021-04-15
QST03333.1	2021-02-09		UMG49056.1	2021-06-26		UKT57508.1	2021-12-27					QVJ73849.1	2021-04-15
QST03381.1	2021-02-09		UJZ13181.1	2021-06-26		UKT57520.1	2021-12-28					QVJ73993.1	2021-04-15
QST03393.1	2021-02-09		UJZ19985.1	2021-06-26		UKT57544.1	2021-12-27					QVJ74329.1	2021-04-15
QST03417.1	2021-02-09		UJZ19997.1	2021-06-26		UKT57556.1	2021-12-27					QVJ74485.1	2021-04-15
QST03441.1	2021-02-09		UJZ20021.1	2021-06-26		UKT57568.1	2021-12-27					QVJ75223.1	2021-04-15
QST03501.1	2021-02-09		UJZ20033.1	2021-06-26		UKT57580.1	2021-12-28					QVJ75235.1	2021-04-15
QST03537.1	2021-02-09		UJZ20045.1	2021-06-26		UKT57604.1	2021-12-27					QVJ75535.1	2021-04-14
QST03597.1	2021-02-09		UJZ20081.1	2021-06-26		UKT57616.1	2021-12-28					QVJ76012.1	2021-04-14
QST03609.1	2021-02-09		UJZ20093.1	2021-06-26		UKT57628.1	2021-12-28					QVJ76120.1	2021-04-14
QST03645.1	2021-02-09		UJZ22564.1	2021-06-26		UKT57640.1	2021-12-28					QVJ76168.1	2021-04-12
QSH61211.1	2021-02-09		UJZ27495.1	2021-06-26		UKT57652.1	2021-12-27					QVJ76420.1	2021-04-14
QSH61307.1	2021-02-09		UJZ31408.1	2021-06-26		UKT57664.1	2021-12-28					QVJ76456.1	2021-04-14
QRX39322.1	2021-02-09		UID54645.1	2021-06-26		UKT57676.1	2021-12-27					QVJ76934.1	2021-04-14
UFJ44902.1	2021-02-10		UID54657.1	2021-06-26		UKT57688.1	2021-12-27					QVJ77078.1	2021-04-14
UES72226.1	2021-02-10		UIC88934.1	2021-06-26		UKT57700.1	2021-12-27					QVJ77102.1	2021-04-14
UCK93950.1	2021-02-10		UID00734.1	2021-06-26		UKT57712.1	2021-12-28					QVJ77474.1	2021-04-14
UCL09445.1	2021-02-10		UEY14668.1	2021-06-26		UKT57724.1	2021-12-28					QVJ78122.1	2021-04-13
UBG39299.1	2021-02-10		UEY23879.1	2021-06-26		UKT57736.1	2021-12-28					QVJ78278.1	2021-04-15
QXY75889.1	2021-02-10		UEL56914.1	2021-06-26		UKT57748.1	2021-12-28					QVJ78446.1	2021-04-15
QXH06822.1	2021-02-10		UDF38669.1	2021-06-26		UKT57760.1	2021-12-28					QVJ93997.1	2021-04-26
QUW05182.1	2021-02-10		UBG41379.1	2021-06-26		UKT57772.1	2021-12-28					QVJ94021.1	2021-04-27
QUW05218.1	2021-02-10		QYL64534.1	2021-06-26		UKT57784.1	2021-12-28					QVJ94033.1	2021-04-28
QUW05350.1	2021-02-10		QYF68602.1	2021-06-26		UKT57808.1	2021-12-28					QVJ94583.1	2021-04-29
QUW05613.1	2021-02-10		QXU67483.1	2021-06-26		UKT57820.1	2021-12-27					QVJ94715.1	2021-04-29
QTJ83820.1	2021-02-10		QXL07988.1	2021-06-26		UKT57844.1	2021-12-27					QVJ94879.1	2021-04-29
QTJ83832.1	2021-02-10		QXL08000.1	2021-06-26		UKT57856.1	2021-12-27					QVJ94951.1	2021-04-29
QTJ83844.1	2021-02-10		QXL09038.1	2021-06-26		UKT57892.1	2021-12-27					QVI17353.1	2021-04-24
QTF13102.1	2021-02-10		UMG49068.1	2021-06-27		UKT57904.1	2021-12-27					QVI17545.1	2021-04-20
QTF13354.1	2021-02-10		ULD50956.1	2021-06-27		UKT57928.1	2021-12-27					QVI17593.1	2021-04-21
QTE07729.1	2021-02-10		ULD50968.1	2021-06-27		UKT57940.1	2021-12-27					QVI17725.1	2021-04-21
QTE08257.1	2021-02-10		ULD50992.1	2021-06-27		UKT57952.1	2021-12-27					QVI17845.1	2021-04-27
QTC24656.1	2021-02-10		ULD51004.1	2021-06-27		UKT57964.1	2021-12-27					QVI17917.1	2021-04-19
QTC25412.1	2021-02-10		UJZ12468.1	2021-06-27		UKT57976.1	2021-12-28					QVI17953.1	2021-04-26
QTC27804.1	2021-02-10		UJZ13145.1	2021-06-27		UKT58000.1	2021-12-27					QVI18061.1	2021-04-23
QTC27816.1	2021-02-10		UJZ13346.1	2021-06-27		UKT58012.1	2021-12-27					QVI18157.1	2021-04-26
QST14807.1	2021-02-10		UJZ20245.1	2021-06-27		UKT58035.1	2021-12-28					QVI38864.1	2021-04-24
QTA50901.1	2021-02-10		UJZ20269.1	2021-06-27		UKT58047.1	2021-12-28					QVI38876.1	2021-04-26
QSX91568.1	2021-02-10		UJZ20281.1	2021-06-27		UKT58071.1	2021-12-27					QVI38888.1	2021-04-24
QSX91640.1	2021-02-10		UJZ22435.1	2021-06-27		UKT58083.1	2021-12-27					QVI38912.1	2021-04-24
QSU71725.1	2021-02-10		UJZ22470.1	2021-06-27		UKT58095.1	2021-12-27					QVI38924.1	2021-04-24
QST06371.1	2021-02-10		UJZ22540.1	2021-06-27		UKT58107.1	2021-12-28					QVI38948.1	2021-04-26
QST06467.1	2021-02-10		UJZ22588.1	2021-06-27		UKT58119.1	2021-12-27					QVI38960.1	2021-04-24
QST06527.1	2021-02-10		UJZ27591.1	2021-06-27		UKT58131.1	2021-12-27					QVI38984.1	2021-04-19
QSS95577.1	2021-02-10		UID54680.1	2021-06-27		UKT58143.1	2021-12-28					QVI39008.1	2021-04-26
QSS95589.1	2021-02-10		UID54692.1	2021-06-27		UKT58155.1	2021-12-27					QVI39367.1	2021-04-23
QSS95613.1	2021-02-10		UIC88982.1	2021-06-27		UKT58167.1	2021-12-28					QVI39379.1	2021-04-24
QSS95625.1	2021-02-10		UID00782.1	2021-06-27		UKT58179.1	2021-12-27					QVG86200.1	2021-04-20
QSS95649.1	2021-02-10		UFR26127.1	2021-06-27		UKT58191.1	2021-12-27					QVG88096.1	2021-04-19
QSS95661.1	2021-02-10		UEY15757.1	2021-06-27		UKT58203.1	2021-12-28					QVG88120.1	2021-04-25
QSS95673.1	2021-02-10		UEY24800.1	2021-06-27		UKT58215.1	2021-12-27					QVG88132.1	2021-04-24
QSS95685.1	2021-02-10		UEY25595.1	2021-06-27		UKT58227.1	2021-12-28					QVG88156.1	2021-04-19
QSS95697.1	2021-02-10		UEY26608.1	2021-06-27		UKT58251.1	2021-12-28					QVG88168.1	2021-04-19
QSS95709.1	2021-02-10		QYN96900.1	2021-06-27		UKT58263.1	2021-12-28					QVG88180.1	2021-04-23
QSS95733.1	2021-02-10		QYL35753.1	2021-06-27		UKT58275.1	2021-12-28					QVG88192.1	2021-04-23
QSS95781.1	2021-02-10		QYL59509.1	2021-06-27		UKT58298.1	2021-12-27					QVG88204.1	2021-04-24
QSS95793.1	2021-02-10		QYL60097.1	2021-06-27		UKT58310.1	2021-12-27					QVG88216.1	2021-04-23
QSS95817.1	2021-02-10		QYL60669.1	2021-06-27		UKT58322.1	2021-12-27					QVG88228.1	2021-04-23
QSS95889.1	2021-02-10		QYL61367.1	2021-06-27		UKT58334.1	2021-12-27					QVG88443.1	2021-04-24
QSS95949.1	2021-02-10		QYJ37962.1	2021-06-27		UKT58357.1	2021-12-28					QVG91321.1	2021-04-28
QSS95973.1	2021-02-10		QYJ38237.1	2021-06-27		UKT58381.1	2021-12-28					QVG92293.1	2021-04-29
QSS95985.1	2021-02-10		QYF60925.1	2021-06-27		UKT58405.1	2021-12-27					QVG93168.1	2021-04-27
QSS95997.1	2021-02-10		QYF60937.1	2021-06-27		UKT58417.1	2021-12-28					QVG96981.1	2021-04-29
QSS96009.1	2021-02-10		QXU67459.1	2021-06-27		UKT58429.1	2021-12-28					QVG99848.1	2021-04-22
QST03153.1	2021-02-10		QXO37178.1	2021-06-27		UKT58452.1	2021-12-27					QVG99980.1	2021-04-20
QST03177.1	2021-02-10		QXN00114.1	2021-06-27		UKT58464.1	2021-12-27					QVH00269.1	2021-04-22
QST03261.1	2021-02-10		QXN00170.1	2021-06-27		UKT58476.1	2021-12-27					QVH00689.1	2021-04-23
QSN65628.1	2021-02-10		QXN00852.1	2021-06-27		UKT58488.1	2021-12-27					QVH01229.1	2021-04-22
QSJ06355.1	2021-02-10		QXN13542.1	2021-06-27		UKT58500.1	2021-12-28					QVH02033.1	2021-04-20
QSH80207.1	2021-02-10		QXL08261.1	2021-06-27		UKT58523.1	2021-12-27					QVH02309.1	2021-04-24
QSH61823.1	2021-02-10		QXL08740.1	2021-06-27		UKT58535.1	2021-12-27					QVH03377.1	2021-04-23
QRX39334.1	2021-02-10		ULD93849.1	2021-06-28		UKT58558.1	2021-12-27					QVH03533.1	2021-04-24
QRV13221.1	2021-02-10		UJZ13038.1	2021-06-28		UKT58570.1	2021-12-27					QVH04625.1	2021-04-21
QRV13233.1	2021-02-10		UJZ13157.1	2021-06-28		UKT58582.1	2021-12-27					QVH05272.1	2021-04-27
UFI40823.1	2021-02-11		UJZ19793.1	2021-06-28		UKT58594.1	2021-12-28					QVH05284.1	2021-04-21
UFI40845.1	2021-02-11		UJZ19829.1	2021-06-28		UKT58606.1	2021-12-28					QVH06304.1	2021-04-22
UCK72257.1	2021-02-11		UJZ19841.1	2021-06-28		UKT58618.1	2021-12-28					QVH07083.1	2021-04-27
UCL09480.1	2021-02-11		UJZ19853.1	2021-06-28		UKT58642.1	2021-12-28					QVH07455.1	2021-04-25
UBG28830.1	2021-02-11		UJZ19865.1	2021-06-28		UKT58654.1	2021-12-28					QVH07743.1	2021-04-22
UBG28878.1	2021-02-11		UJZ19889.1	2021-06-28		UKT58678.1	2021-12-27					QVH08619.1	2021-04-21
UBG28890.1	2021-02-11		UJZ19901.1	2021-06-28		UKT58690.1	2021-12-27					QVH09039.1	2021-04-24
UBG28902.1	2021-02-11		UJZ19925.1	2021-06-28		UKT58702.1	2021-12-27					QVH10287.1	2021-04-24
UAO69299.1	2021-02-11		UJZ19961.1	2021-06-28		UKT58714.1	2021-12-28					QVH10371.1	2021-04-21
QYV26809.1	2021-02-11		UJZ22272.1	2021-06-28		UKT58726.1	2021-12-27					QVH10947.1	2021-04-26
QYF51600.1	2021-02-11		UJZ27531.1	2021-06-28		UKT58738.1	2021-12-27					QVH11907.1	2021-04-26
QXY20785.1	2021-02-11		UJZ27603.1	2021-06-28		UKT58750.1	2021-12-27					QVH12602.1	2021-04-26
QXY75493.1	2021-02-11		UID54704.1	2021-06-28		UKT58774.1	2021-12-28					QVH13201.1	2021-04-26
QXY75901.1	2021-02-11		UID54751.1	2021-06-28		UKT58786.1	2021-12-28					QVH21317.1	2021-04-27
QXR90949.1	2021-02-11		UID54763.1	2021-06-28		UKT58857.1	2021-12-27					QVH21593.1	2021-04-27
QXE62179.1	2021-02-11		UID54808.1	2021-06-28		UKT58869.1	2021-12-27					QVH21641.1	2021-04-27
QTY54616.1	2021-02-11		UID54820.1	2021-06-28		UKT58881.1	2021-12-27					QVH21713.1	2021-04-27
QTF13090.1	2021-02-11		UEY15881.1	2021-06-28		UKT58893.1	2021-12-27					QVH21892.1	2021-04-27
QTG17748.1	2021-02-11		UEY15926.1	2021-06-28		UKT58905.1	2021-12-28					QVH22659.1	2021-04-21
QTG17760.1	2021-02-11		UEY15960.1	2021-06-28		UKT58951.1	2021-12-28					QVH22826.1	2021-04-23
QTG17784.1	2021-02-11		UEY16074.1	2021-06-28		UKT58975.1	2021-12-27					QVH22862.1	2021-04-23
QTG17940.1	2021-02-11		UEY16097.1	2021-06-28		UKT58987.1	2021-12-27					QVH22874.1	2021-04-23
QTG40559.1	2021-02-11		UEY16313.1	2021-06-28		UKT58999.1	2021-12-28					QVH23078.1	2021-04-23
QTG40571.1	2021-02-11		UEY16516.1	2021-06-28		UKT59011.1	2021-12-27					QVH23090.1	2021-04-23
QTF51201.1	2021-02-11		UEY16605.1	2021-06-28		UKT59023.1	2021-12-27					QVH23438.1	2021-04-25
QTF51213.1	2021-02-11		UEY25618.1	2021-06-28		UKT59035.1	2021-12-28					QVH23486.1	2021-04-26
QTD18755.1	2021-02-11		UEY25721.1	2021-06-28		UKT59047.1	2021-12-28					QVH23726.1	2021-04-26
QTC24453.1	2021-02-11		UEY25875.1	2021-06-28		UKT59059.1	2021-12-27					QVH24001.1	2021-04-24
QTC24680.1	2021-02-11		UEY25909.1	2021-06-28		UKT59071.1	2021-12-27					QVH24049.1	2021-04-26
QTC24728.1	2021-02-11		UEZ21192.1	2021-06-28		UKT59095.1	2021-12-28					QVH24431.1	2021-04-26
QTC27245.1	2021-02-11		UDF38589.1	2021-06-28		UKT59130.1	2021-12-28					QVH24467.1	2021-04-26
QTA94202.1	2021-02-11		UDF47245.1	2021-06-28		UKT59142.1	2021-12-27					QVH24944.1	2021-04-26
QSZ25881.1	2021-02-11		QYL35642.1	2021-06-28		UKT59154.1	2021-12-27					QVH24980.1	2021-04-26
QSZ40177.1	2021-02-11		QYL37255.1	2021-06-28		UKT59190.1	2021-12-28					QVH24992.1	2021-04-26
QSV38692.1	2021-02-11		QYL38305.1	2021-06-28		UKT59202.1	2021-12-27					QVH25664.1	2021-04-26
QSU71893.1	2021-02-11		QYL38450.1	2021-06-28		UKT59226.1	2021-12-27					QVH25748.1	2021-04-26
QSS84240.1	2021-02-11		QYL57315.1	2021-06-28		UKT59238.1	2021-12-27					QVH25844.1	2021-04-24
QSS84264.1	2021-02-11		QYL57916.1	2021-06-28		UKT59250.1	2021-12-28					QVH25952.1	2021-04-23
QSS84288.1	2021-02-11		QYL58612.1	2021-06-28		UKT59262.1	2021-12-27					QVH26504.1	2021-04-24
QSS84312.1	2021-02-11		QYL58792.1	2021-06-28		UKT59274.1	2021-12-27					QVH26612.1	2021-04-25
QSS88966.1	2021-02-11		QYL59960.1	2021-06-28		UKT59286.1	2021-12-28					QVH26876.1	2021-04-25
QSS95565.1	2021-02-11		QYL60425.1	2021-06-28		UKT59310.1	2021-12-27					QVH26995.1	2021-04-26
QSS95721.1	2021-02-11		QYL62304.1	2021-06-28		UKT59333.1	2021-12-28					QVH27067.1	2021-04-22
QSS95805.1	2021-02-11		QYL62374.1	2021-06-28		UKT59345.1	2021-12-28					QVH27403.1	2021-04-23
QSS95925.1	2021-02-11		QYL62936.1	2021-06-28		UKT59369.1	2021-12-27					QVH27463.1	2021-04-23
QSS95961.1	2021-02-11		QYL63959.1	2021-06-28		UKT59381.1	2021-12-26					QVH27475.1	2021-04-23
QST03129.1	2021-02-11		QYL64477.1	2021-06-28		UKT59393.1	2021-12-28					QVH27499.1	2021-04-23
QST03189.1	2021-02-11		QYL65992.1	2021-06-28		UKT59405.1	2021-12-27					QVH27511.1	2021-04-23
QST03225.1	2021-02-11		QYL66528.1	2021-06-28		UKT59417.1	2021-12-28					QVH27678.1	2021-04-22
QST03237.1	2021-02-11		QYJ39166.1	2021-06-28		UKT59429.1	2021-12-27					QVH27918.1	2021-04-24
QST03249.1	2021-02-11		QYJ39236.1	2021-06-28		UKT59453.1	2021-12-28					QVH28289.1	2021-04-25
QSH75520.1	2021-02-11		QYJ39271.1	2021-06-28		UKT59477.1	2021-12-28					QVH28313.1	2021-04-26
QSH61571.1	2021-02-11		QYJ39475.1	2021-06-28		UKT59489.1	2021-12-28					QVH29906.1	2021-04-25
QSB43033.1	2021-02-11		QXU67447.1	2021-06-28		UKT59501.1	2021-12-28					QVH30633.1	2021-04-22
QRX62314.1	2021-02-11		QXU67471.1	2021-06-28		UKT59513.1	2021-12-28					QVH30741.1	2021-04-21
QRX39346.1	2021-02-11		QXS93984.1	2021-06-28		UKT59525.1	2021-12-27					QVH30801.1	2021-04-22
UFI40893.1	2021-02-12		QXS97193.1	2021-06-28		UKT59537.1	2021-12-28					QVH31279.1	2021-04-26
UCK71223.1	2021-02-12		QXS97646.1	2021-06-28		UKT59549.1	2021-12-27					QVH31495.1	2021-04-26
UCK76227.1	2021-02-12		QXT13007.1	2021-06-28		UKT59561.1	2021-12-28					QVH31771.1	2021-04-24
UBG28914.1	2021-02-12		QXN56852.1	2021-06-28		UKT59573.1	2021-12-27					QVH31831.1	2021-04-24
UBG28926.1	2021-02-12		QXN00639.1	2021-06-28		UKT59585.1	2021-12-28					QVH31879.1	2021-04-24
QYF51564.1	2021-02-12		QXN01029.1	2021-06-28		UKT59597.1	2021-12-28					QVH31963.1	2021-04-24
QXY22767.1	2021-02-12		QXN01196.1	2021-06-28		UKT59609.1	2021-12-29					QVH32286.1	2021-04-24
QXY75685.1	2021-02-12		QXN13929.1	2021-06-28		UKT59621.1	2021-12-28					QVH32369.1	2021-04-24
QXH20771.1	2021-02-12		QXN13952.1	2021-06-28		UKT59633.1	2021-12-27					QVH32381.1	2021-04-24
QXD99595.1	2021-02-12		UJZ12456.1	2021-06-29		UKT59645.1	2021-12-28					QVH32717.1	2021-04-25
QWE80771.1	2021-02-12		UJZ12817.1	2021-06-29		UKT59657.1	2021-12-28					QVH33005.1	2021-04-24
QWE80783.1	2021-02-12		UJZ12875.1	2021-06-29		UKT59669.1	2021-12-27					QVH33017.1	2021-04-24
QWE80807.1	2021-02-12		UJZ13633.1	2021-06-29		UKT59681.1	2021-12-27					QVH33029.1	2021-04-25
QWE80819.1	2021-02-12		UJZ13741.1	2021-06-29		UKT59693.1	2021-12-28					QVH90933.1	2021-04-25
QTY54448.1	2021-02-12		UJZ20150.1	2021-06-29		UKU04114.1	2021-12-22					QVH91209.1	2021-04-26
QTY54484.1	2021-02-12		UJZ20173.1	2021-06-29		UKU04161.1	2021-12-22					QVH91233.1	2021-04-25
QTY54496.1	2021-02-12		UJZ20185.1	2021-06-29		UKU04196.1	2021-12-26					QVH91317.1	2021-04-26
QTY54676.1	2021-02-12		UJZ22365.1	2021-06-29		UKU04208.1	2021-12-26					QVH91773.1	2021-04-25
QTY54688.1	2021-02-12		UJZ22482.1	2021-06-29		UKU04232.1	2021-12-23					QVH91929.1	2021-04-27
QTX27022.1	2021-02-12		UJZ22612.1	2021-06-29		UKU04244.1	2021-12-25					QVH92097.1	2021-04-27
QTN75329.1	2021-02-12		UJZ27462.1	2021-06-29		UKU04268.1	2021-12-27					QVH92109.1	2021-04-27
QTK04116.1	2021-02-12		UHC62178.1	2021-06-29		UKU04280.1	2021-12-26					QVH92157.1	2021-04-26
QTJ82716.1	2021-02-12		UHC62190.1	2021-06-29		UKU04292.1	2021-12-18					QVH93032.1	2021-04-24
QTJ83544.1	2021-02-12		UHC62259.1	2021-06-29		UKU04339.1	2021-12-28					QVH93080.1	2021-04-24
QTG17832.1	2021-02-12		UHC62271.1	2021-06-29		UKU04398.1	2021-12-26					QVH93140.1	2021-04-24
QTG17892.1	2021-02-12		UHC62283.1	2021-06-29		UKU04434.1	2021-12-30					QVH93428.1	2021-04-24
QTG17916.1	2021-02-12		UHC62306.1	2021-06-29		UKU04482.1	2021-12-22					QVH93811.1	2021-04-27
QTG17928.1	2021-02-12		UHC62318.1	2021-06-29		UKU04542.1	2021-12-22					QVH94171.1	2021-04-27
QTF51237.1	2021-02-12		UHC62330.1	2021-06-29		UKU04614.1	2021-12-23					QVH94398.1	2021-04-27
QTF51261.1	2021-02-12		UHC62354.1	2021-06-29		UKU04638.1	2021-12-22					QVH94566.1	2021-04-27
QTD18719.1	2021-02-12		UHC62366.1	2021-06-29		UKU04650.1	2021-12-30					QVH95405.1	2021-04-25
QTD18731.1	2021-02-12		UHC62378.1	2021-06-29		UKU04674.1	2021-12-24					QVH95513.1	2021-04-24
QTD18779.1	2021-02-12		UHC62414.1	2021-06-29		UKU04698.1	2021-12-26					QVH95609.1	2021-04-24
QTD18791.1	2021-02-12		UHC62451.1	2021-06-29		UKU04722.1	2021-12-26					QVH96748.1	2021-04-23
QTD18827.1	2021-02-12		UHC62473.1	2021-06-29		UKU04746.1	2021-12-23					QVH96832.1	2021-04-25
QTD18839.1	2021-02-12		UHC62485.1	2021-06-29		UKU04770.1	2021-12-27					QVH96891.1	2021-04-23
QTD18851.1	2021-02-12		UHC62521.1	2021-06-29		UKU04806.1	2021-12-23					QVH97035.1	2021-04-24
QTD18863.1	2021-02-12		UHC62545.1	2021-06-29		UKU04818.1	2021-12-26					QVH97179.1	2021-04-24
QTD18887.1	2021-02-12		UHC62581.1	2021-06-29		UKU04830.1	2021-12-27					QVH97287.1	2021-04-24
QTD18959.1	2021-02-12		UHC62593.1	2021-06-29		UKU04853.1	2021-12-22					QVH97323.1	2021-04-25
QTC24668.1	2021-02-12		UHC62641.1	2021-06-29		UKU04912.1	2021-12-26					QVH97479.1	2021-04-25
QTC24692.1	2021-02-12		UHC62653.1	2021-06-29		UKU04936.1	2021-12-26					QVH97634.1	2021-04-24
QTC24704.1	2021-02-12		UHC62701.1	2021-06-29		UKU04948.1	2021-12-26					QVH97946.1	2021-04-24
QTC26647.1	2021-02-12		UHC62714.1	2021-06-29		UKU04996.1	2021-12-26					QVH98030.1	2021-04-23
QTC27257.1	2021-02-12		UHC62726.1	2021-06-29		UKU05008.1	2021-12-26					QVH98174.1	2021-04-23
QST14795.1	2021-02-12		UHC62750.1	2021-06-29		UKU05020.1	2021-12-26					QVH98222.1	2021-04-23
QSZ26060.1	2021-02-12		UHC62774.1	2021-06-29		UKU05032.1	2021-12-27					QVH98713.1	2021-04-23
QSZ26072.1	2021-02-12		UHC62786.1	2021-06-29		UKU05044.1	2021-12-25					QVH99385.1	2021-04-24
QSU72059.1	2021-02-12		UHC62798.1	2021-06-29		UKU05056.1	2021-12-26					QVH99577.1	2021-04-23
QSU72083.1	2021-02-12		UHC62822.1	2021-06-29		UKU05080.1	2021-12-26					QVH99709.1	2021-04-24
QSU72238.1	2021-02-12		UHC62846.1	2021-06-29		UKU05104.1	2021-12-22					QVH99841.1	2021-04-26
QSU72262.1	2021-02-12		UHC62868.1	2021-06-29		UKU05116.1	2021-12-26					QVI00058.1	2021-04-25
QSU72286.1	2021-02-12		UHC62903.1	2021-06-29		UKU05139.1	2021-12-26					QVI00070.1	2021-04-24
QSU72463.1	2021-02-12		UHC62926.1	2021-06-29		UKU05162.1	2021-12-27					QVI00142.1	2021-04-25
QSU72475.1	2021-02-12		UHC62938.1	2021-06-29		UKU05234.1	2021-12-23					QVI00238.1	2021-04-25
QSU72559.1	2021-02-12		UHC62985.1	2021-06-29		UKU05305.1	2021-12-25					QVI00298.1	2021-04-25
QSU72571.1	2021-02-12		UHC63020.1	2021-06-29		UKU05317.1	2021-12-26					QVI00538.1	2021-04-25
QSU72595.1	2021-02-12		UHC63032.1	2021-06-29		UKU05329.1	2021-12-23					QVI00922.1	2021-03-31
QSU72607.1	2021-02-12		UHC63044.1	2021-06-29		UKU05376.1	2021-12-22					QVI03442.1	2021-04-02
QSS84300.1	2021-02-12		UHC63079.1	2021-06-29		UKU05411.1	2021-12-23					QVI08598.1	2021-04-01
QSS88918.1	2021-02-12		UHC63091.1	2021-06-29		UKU05423.1	2021-12-27					QVI13855.1	2021-04
QSS88930.1	2021-02-12		UHC63138.1	2021-06-29		UKU05435.1	2021-12-27					QVI13891.1	2021-04
QSS88942.1	2021-02-12		UHC63150.1	2021-06-29		UKU05471.1	2021-12-22					QVI14035.1	2021-04
QSS88954.1	2021-02-12		UHC63174.1	2021-06-29		UKU05495.1	2021-12-23					QVI14167.1	2021-03
QSS95745.1	2021-02-12		UHC63209.1	2021-06-29		UKU05507.1	2021-12-20					QVI14559.1	2021-04-29
QSS95757.1	2021-02-12		UHC63221.1	2021-06-29		UKU05531.1	2021-12-27					QVG02202.1	2021-04-28
QSS95769.1	2021-02-12		UGV53314.1	2021-06-29		UKU05555.1	2021-12-26					QVG02742.1	2021-04-28
QSS95853.1	2021-02-12		UEY26080.1	2021-06-29		UKU05567.1	2021-12-26					QVG02754.1	2021-04-29
QSS95877.1	2021-02-12		UDF47374.1	2021-06-29		UKU05579.1	2021-12-22					QVG02886.1	2021-04-28
QSS95913.1	2021-02-12		UBG41439.1	2021-06-29		UKU05603.1	2021-12-26					QVG03012.1	2021-04-24
QST03165.1	2021-02-12		UBG41451.1	2021-06-29		UKU05638.1	2021-12-22					QVG03024.1	2021-04-26
QST03213.1	2021-02-12		QZQ75785.1	2021-06-29		UKU05662.1	2021-12-22					QVG03036.1	2021-04-26
QSN65772.1	2021-02-12		QZC98846.1	2021-06-29		UKU05674.1	2021-12-23					QVG03048.1	2021-04-25
QSN65784.1	2021-02-12		QYL35820.1	2021-06-29		UKU05686.1	2021-12-22					QVG03072.1	2021-04-25
QSH61979.1	2021-02-12		QYL35934.1	2021-06-29		UKU05698.1	2021-12-27					QVG03096.1	2021-04-25
QSH61991.1	2021-02-12		QYL37300.1	2021-06-29		UKU05710.1	2021-12-26					QVG03120.1	2021-04-26
QSD97590.1	2021-02-12		QYL38157.1	2021-06-29		UKU05734.1	2021-12-28					QVG03144.1	2021-04-24
QSD56460.1	2021-02-12		QYL38767.1	2021-06-29		UKU05817.1	2021-12-23					QVG03156.1	2021-04-26
QSD56472.1	2021-02-12		QYJ37881.1	2021-06-29		UKU05901.1	2021-12-23					QVG03180.1	2021-04-26
QRX39358.1	2021-02-12		QXS95787.1	2021-06-29		UKU05913.1	2021-12-22					QVG03204.1	2021-04-20
QRV13245.1	2021-02-12		QXS95900.1	2021-06-29		UKU05949.1	2021-12-26					QVG03228.1	2021-04-21
UES71879.1	2021-02-13		QXS96251.1	2021-06-29		UKU05961.1	2021-12-26					QVG03240.1	2021-04-20
QYV26892.1	2021-02-13		QXS96478.1	2021-06-29		UKU05997.1	2021-12-23					QVG03264.1	2021-04-26
QYV26904.1	2021-02-13		QXS96982.1	2021-06-29		UKU06045.1	2021-12-22					QVG03276.1	2021-04-19
QYV26916.1	2021-02-13		QXS97736.1	2021-06-29		UKU06069.1	2021-12-22					QVG03348.1	2021-04-20
QYV26928.1	2021-02-13		QXT00289.1	2021-06-29		UKU06116.1	2021-12-26					QVG03395.1	2021-04-25
QWU49069.1	2021-02-13		QXT02252.1	2021-06-29		UKU06152.1	2021-12-21					QVG03407.1	2021-04-23
QXE55457.1	2021-02-13		QXT02319.1	2021-06-29		UKU06233.1	2021-12-27					QVG03443.1	2021-04-23
BCX28609.1	2021-02-13		QXT03729.1	2021-06-29		UKU06245.1	2021-12-23					QVG03515.1	2021-04-18
QVR40606.1	2021-02-13		QXT04131.1	2021-06-29		UKU06257.1	2021-12-22					QVG04028.1	2021-04-18
QVR40630.1	2021-02-13		QXT04241.1	2021-06-29		UKU06281.1	2021-12-26					QVG04076.1	2021-04-18
QVQ66723.1	2021-02-13		QXT13696.1	2021-06-29		UKU06293.1	2021-12-27					QVG04220.1	2021-04-17
QTY54436.1	2021-02-13		QXO37224.1	2021-06-29		UKU06305.1	2021-12-22					QVG04364.1	2021-04-27
QTY54460.1	2021-02-13		ULD53648.1	2021-06-30		UKU06365.1	2021-12-23					QVG04495.1	2021-04-26
QTY54472.1	2021-02-13		UJZ13026.1	2021-06-30		UKU06377.1	2021-12-22					QVG04902.1	2021-04-25
QTY54628.1	2021-02-13		UJZ13585.1	2021-06-30		UKS83228.1	2021-12-18					QVG05034.1	2021-04-28
QTY54640.1	2021-02-13		UJZ22600.1	2021-06-30		UKS83276.1	2021-12-18					QVG05691.1	2021-04-28
QTY54700.1	2021-02-13		UJZ22624.1	2021-06-30		UKS83324.1	2021-12-20					QVG05763.1	2021-04-28
QTG17796.1	2021-02-13		UJZ22648.1	2021-06-30		UKS83538.1	2021-12-20					QVG05979.1	2021-04-27
QTG17844.1	2021-02-13		UJZ22708.1	2021-06-30		UKS83916.1	2021-12-20					QVG06183.1	2021-04-26
QTG17868.1	2021-02-13		UJZ22792.1	2021-06-30		UKS83987.1	2021-12-20					QVG06231.1	2021-04-28
QTG17880.1	2021-02-13		UFR35391.1	2021-06-30		UKS97294.1	2021-12-27					QVG06530.1	2021-04-28
QTG17904.1	2021-02-13		UFR35475.1	2021-06-30		UKS97306.1	2021-12-27					QVG06962.1	2021-04-29
QTG17952.1	2021-02-13		UFR35761.1	2021-06-30		UKS97318.1	2021-12-27					QVG07082.1	2021-04-29
QTG17964.1	2021-02-13		UFR35821.1	2021-06-30		UKS97330.1	2021-12-27					QVG07178.1	2021-04-29
QTG17976.1	2021-02-13		UFR35928.1	2021-06-30		UKS97412.1	2021-12-26					QVG07370.1	2021-04-29
QTG18000.1	2021-02-13		UFR36084.1	2021-06-30		UKS97424.1	2021-12-26					QVG08180.1	2021-04-28
QTG18012.1	2021-02-13		UFR36260.1	2021-06-30		UKS97436.1	2021-12-26					QVG08552.1	2021-04-28
QTG18024.1	2021-02-13		UEY27174.1	2021-06-30		UKS97448.1	2021-12-26					QVG08660.1	2021-04-28
QTF51273.1	2021-02-13		UEZ21980.1	2021-06-30		UKS97460.1	2021-12-26					QVG09175.1	2021-04-27
QTD18575.1	2021-02-13		UEL65806.1	2021-06-30		UKS97495.1	2021-12-26					QVG09222.1	2021-04-27
QTD18743.1	2021-02-13		UBG41463.1	2021-06-30		UKS97602.1	2021-12-26					QVG09426.1	2021-04-28
QTD18803.1	2021-02-13		UBG41475.1	2021-06-30		UKS97614.1	2021-12-26					QVG09856.1	2021-04-26
QTD18815.1	2021-02-13		QYL38181.1	2021-06-30		UKS97638.1	2021-12-26					QVG10046.1	2021-04-28
QTD18911.1	2021-02-13		QYJ37154.1	2021-06-30		UKS97650.1	2021-12-26					QVG10910.1	2021-04-29
QTD18923.1	2021-02-13		QYJ41173.1	2021-06-30		UKS97709.1	2021-12-26					QVG11808.1	2021-04-27
QTD18935.1	2021-02-13		QYJ43001.1	2021-06-30		UKS97732.1	2021-12-26					QVG12468.1	2021-04-27
QTD18947.1	2021-02-13		QYF60949.1	2021-06-30		UKS97756.1	2021-12-26					QVG12480.1	2021-04-27
QTD18983.1	2021-02-13		QYF60961.1	2021-06-30		UKS97852.1	2021-12-26					QVG12516.1	2021-04-27
QTD18995.1	2021-02-13		QYB92144.1	2021-06-30		UKS97980.1	2021-12-26					QVG12552.1	2021-04-28
QTC24501.1	2021-02-13		QYB97835.1	2021-06-30		UKS97992.1	2021-12-26					QVG12588.1	2021-04-28
QTC24752.1	2021-02-13		QXT02705.1	2021-06-30		UKS98015.1	2021-12-26					QVG12768.1	2021-04-28
QTC25244.1	2021-02-13		QXT02838.1	2021-06-30		UKS98039.1	2021-12-26					QVG12780.1	2021-04-28
QSS84252.1	2021-02-13		QXT02905.1	2021-06-30		UKS98121.1	2021-12-26					QVG12996.1	2021-04-28
QSS84276.1	2021-02-13		QXT03830.1	2021-06-30		UKS98133.1	2021-12-26					QVG13259.1	2021-04-29
QSS95601.1	2021-02-13		QXT04354.1	2021-06-30		UKS98157.1	2021-12-26					QVG13391.1	2021-04-29
QSI74606.1	2021-02-13		QXT04813.1	2021-06-30		UKS98181.1	2021-12-26					QVG13439.1	2021-04-28
QSI74666.1	2021-02-13		UML28364.1	2021-07-01		UKS98193.1	2021-12-26					QVG13511.1	2021-04-29
QSI74690.1	2021-02-13		UML28400.1	2021-07-01		UKS98333.1	2021-12-26					QVG13739.1	2021-04-29
QSI74786.1	2021-02-13		ULM80124.1	2021-07-01		UKS98357.1	2021-12-26					QVG14214.1	2021-04-28
QSI74894.1	2021-02-13		ULD53660.1	2021-07-01		UKS98417.1	2021-12-26					QVG14693.1	2021-04-29
QSD97638.1	2021-02-13		UJZ13406.1	2021-07-01		UKS98476.1	2021-12-26					QVG14729.1	2021-04-29
QSD97674.1	2021-02-13		UJZ13418.1	2021-07-01		UKS98547.1	2021-12-26					QVG14777.1	2021-04-28
UFI40951.1	2021-02-14		UJZ13489.1	2021-07-01		UKS98559.1	2021-12-26					QVG15554.1	2021-04-29
UFI40963.1	2021-02-14		UJZ13525.1	2021-07-01		UKS98583.1	2021-12-26					QVG15578.1	2021-04-29
UFI40987.1	2021-02-14		UJZ13657.1	2021-07-01		UKS98595.1	2021-12-26					QVG15758.1	2021-04-29
UES71579.1	2021-02-14		UJZ13765.1	2021-07-01		UKS98631.1	2021-12-26					QVG15985.1	2021-04-29
UDK87553.1	2021-02-14		UJZ20305.1	2021-07-01		UKS98691.1	2021-12-26					QVG16259.1	2021-04-27
UCL09768.1	2021-02-14		UJZ22636.1	2021-07-01		UKS98703.1	2021-12-26					QVG16378.1	2021-04-27
QTY54532.1	2021-02-14		UJZ22720.1	2021-07-01		UKS98715.1	2021-12-26					QVG16426.1	2021-04-27
QTY54568.1	2021-02-14		UJZ22876.1	2021-07-01		UKS98739.1	2021-12-26					QVG16450.1	2021-04-28
QTY54580.1	2021-02-14		UJZ22888.1	2021-07-01		UKS98775.1	2021-12-26					QVG16522.1	2021-04-28
QTY54604.1	2021-02-14		UID54927.1	2021-07-01		UKS98787.1	2021-12-26					QVG16594.1	2021-04-23
QTY61550.1	2021-02-14		UID54973.1	2021-07-01		UKS98799.1	2021-12-26					QVG16714.1	2021-04-28
QTY61562.1	2021-02-14		UIC89098.1	2021-07-01		UKS98811.1	2021-12-26					QVG16927.1	2021-04-28
QTY61574.1	2021-02-14		UID00898.1	2021-07-01		UKS98823.1	2021-12-26					QVG16975.1	2021-04-28
QTO77055.1	2021-02-14		UGC99024.1	2021-07-01		UKS98847.1	2021-12-26					QVG17011.1	2021-04-19
QTO77091.1	2021-02-14		UGC99048.1	2021-07-01		UKS98859.1	2021-12-26					QVG17203.1	2021-04-28
QTO77115.1	2021-02-14		UGC99456.1	2021-07-01		UKS98871.1	2021-12-26					QVG17287.1	2021-04-20
QTO77127.1	2021-02-14		UGC99468.1	2021-07-01		UKS98919.1	2021-12-26					QVG17431.1	2021-04-21
QTO77139.1	2021-02-14		UGC99480.1	2021-07-01		UKS98943.1	2021-12-26					QVG17491.1	2021-04-21
QTO77151.1	2021-02-14		UGC99588.1	2021-07-01		UKS98955.1	2021-12-26					QVG17503.1	2021-04-21
QTJ83772.1	2021-02-14		UGD00311.1	2021-07-01		UKS99027.1	2021-12-26					QVG17515.1	2021-04-20
QTJ83784.1	2021-02-14		UFR35367.1	2021-07-01		UKS99039.1	2021-12-26					QVG17683.1	2021-04-21
QTG17508.1	2021-02-14		UFR35558.1	2021-07-01		UKS99051.1	2021-12-26					QVG17981.1	2021-04-16
QTG17532.1	2021-02-14		UFR35713.1	2021-07-01		UKS99087.1	2021-12-26					QVG17993.1	2021-04-16
QTG17544.1	2021-02-14		UFR35988.1	2021-07-01		UKS99099.1	2021-12-26					QVG18017.1	2021-04-15
QTG17556.1	2021-02-14		UFR36108.1	2021-07-01		UKS99111.1	2021-12-26					QVG18220.1	2021-04-18
QTG17568.1	2021-02-14		UEY27419.1	2021-07-01		UKS99123.1	2021-12-26					QVG18244.1	2021-04-19
QTG17580.1	2021-02-14		UEY27609.1	2021-07-01		UKS99218.1	2021-12-26					QVG18472.1	2021-04-20
QTG17676.1	2021-02-14		UEZ20685.1	2021-07-01		UKS99230.1	2021-12-27					QVG18591.1	2021-04-27
QTG17700.1	2021-02-14		UEZ21114.1	2021-07-01		UKS99242.1	2021-12-26					QVG18794.1	2021-04-29
QTG17712.1	2021-02-14		UEZ21957.1	2021-07-01		UKS99254.1	2021-12-27					QVG19102.1	2021-04-18
QTG17808.1	2021-02-14		UDF38815.1	2021-07-01		UKS99325.1	2021-12-26					QVG19246.1	2021-04-19
QTG17820.1	2021-02-14		UDF38908.1	2021-07-01		UKS99409.1	2021-12-27					QVG19306.1	2021-04-19
QTG17988.1	2021-02-14		QZC99246.1	2021-07-01		UKS99421.1	2021-12-26					QVG20014.1	2021-04-23
QTG18444.1	2021-02-14		QZD05685.1	2021-07-01		UKS99456.1	2021-12-26					QVG20062.1	2021-04-23
QTG18456.1	2021-02-14		QZD09591.1	2021-07-01		UKS99468.1	2021-12-26					QVG20288.1	2021-04-23
QTG18468.1	2021-02-14		QZD09813.1	2021-07-01		UKS99492.1	2021-12-27					QVG20444.1	2021-04-23
QTG19104.1	2021-02-14		QYP52957.1	2021-07-01		UKS99516.1	2021-12-26					QVG20779.1	2021-04-27
QTF76927.1	2021-02-14		QYC59090.1	2021-07-01		UKS99540.1	2021-12-26					QVG20815.1	2021-04-27
QTF77779.1	2021-02-14		QXV96608.1	2021-07-01		UKS99564.1	2021-12-27					QVG21019.1	2021-04-27
QTF77815.1	2021-02-14		QXT04746.1	2021-07-01		UKS99576.1	2021-12-26					QVG21079.1	2021-04-27
QTD18539.1	2021-02-14		QXT04780.1	2021-07-01		UKS99600.1	2021-12-27					QVG21127.1	2021-04-27
QTD18551.1	2021-02-14		QXT04825.1	2021-07-01		UKS99612.1	2021-12-26					QVG21186.1	2021-04-27
QTD18671.1	2021-02-14		QXT05123.1	2021-07-01		UKS99696.1	2021-12-27					QVG21246.1	2021-04-27
QTD18767.1	2021-02-14		QXT06429.1	2021-07-01		UKS99708.1	2021-12-26					QVG21378.1	2021-04-18
QTC24321.1	2021-02-14		QXT16710.1	2021-07-01		UKS99767.1	2021-12-26					QVG21582.1	2021-04-18
QTC24333.1	2021-02-14		QXO37520.1	2021-07-01		UKS99779.1	2021-12-26					QVG21594.1	2021-04-18
QTC24621.1	2021-02-14		UJZ13085.1	2021-07-02		UKS99791.1	2021-12-26					QVG21618.1	2021-04-18
QTC24788.1	2021-02-14		UJZ13121.1	2021-07-02		UKS99827.1	2021-12-27					QVG22049.1	2021-04-17
QTC25016.1	2021-02-14		UJZ13264.1	2021-07-02		UKS99851.1	2021-12-27					QVG22684.1	2021-04-18
QTC25052.1	2021-02-14		UJZ22576.1	2021-07-02		UKS99887.1	2021-12-27					QVG22732.1	2021-04-18
QTC25232.1	2021-02-14		UID54879.1	2021-07-02		UKS99947.1	2021-12-27					QVG22792.1	2021-04-18
QTC25268.1	2021-02-14		UID54891.1	2021-07-02		UKS99959.1	2021-12-27					QVG22888.1	2021-04-18
QTC25304.1	2021-02-14		UID54903.1	2021-07-02		UKS99983.1	2021-12-27					QVG23702.1	2021-04-28
QTC25388.1	2021-02-14		UID54915.1	2021-07-02		UKT00008.1	2021-12-26					QVG23858.1	2021-04-17
QTC25508.1	2021-02-14		UID54950.1	2021-07-02		UKT00020.1	2021-12-26					QVG24002.1	2021-04-20
QTC25520.1	2021-02-14		UID54997.1	2021-07-02		UKT00032.1	2021-12-27					QVG24530.1	2021-04-20
QTC25532.1	2021-02-14		UID55009.1	2021-07-02		UKT00068.1	2021-12-27					QVG24638.1	2021-04-20
QSQ62574.1	2021-02-14		UID55304.1	2021-07-02		UKT00116.1	2021-12-26					QVG24650.1	2021-04-20
QSF12210.1	2021-02-14		UID55327.1	2021-07-02		UKT00140.1	2021-12-27					QVG24830.1	2021-04-21
UCK72689.1	2021-02-15		UIC89039.1	2021-07-02		UKT00152.1	2021-12-27					QVG25093.1	2021-04-21
UCL09875.1	2021-02-15		UIC89063.1	2021-07-02		UKT00188.1	2021-12-27					QVG25381.1	2021-04-16
QYF51360.1	2021-02-15		UIC89075.1	2021-07-02		UKT00212.1	2021-12-26					QVG25717.1	2021-04-16
QYF51372.1	2021-02-15		UIC89193.1	2021-07-02		UKT00236.1	2021-12-27					QVG26171.1	2021-04-16
QXX33596.1	2021-02-15		UID00839.1	2021-07-02		UKT00332.1	2021-12-26					QVG26231.1	2021-04-27
QVO43877.1	2021-02-15		UID00863.1	2021-07-02		UKT00356.1	2021-12-26					QVG26566.1	2021-04-27
QUW05242.1	2021-02-15		UID00875.1	2021-07-02		UKT00368.1	2021-12-26					QVG26758.1	2021-04-26
QTY54544.1	2021-02-15		UID00993.1	2021-07-02		UKT00380.1	2021-12-27					QVG26998.1	2021-04-17
QTY54556.1	2021-02-15		BDD77561.1	2021-07-02		UKT00428.1	2021-12-27					QVG27358.1	2021-04-17
QTY54592.1	2021-02-15		UHM97159.1	2021-07-02		UKQ58458.1	2021-12-14					QVG27394.1	2021-04-17
QTO77079.1	2021-02-15		UGC99600.1	2021-07-02		UKQ58470.1	2021-12-14					QVG27934.1	2021-04-20
QTJ83388.1	2021-02-15		UGD00097.1	2021-07-02		UKQ58482.1	2021-12-14					QVG28006.1	2021-04-21
QTJ02632.1	2021-02-15		UGD00203.1	2021-07-02		UKQ58494.1	2021-12-14					QVG28101.1	2021-04-21
QTG17592.1	2021-02-15		UGD00227.1	2021-07-02		UKQ58506.1	2021-12-14					QVG28149.1	2021-04-21
QTG17604.1	2021-02-15		UGD00263.1	2021-07-02		UKQ58518.1	2021-12-14					QVG28857.1	2021-04-17
QTG17628.1	2021-02-15		UFR35725.1	2021-07-02		UKQ58530.1	2021-12-14					QVG28869.1	2021-04-20
QTG17652.1	2021-02-15		UEZ20641.1	2021-07-02		UKQ58542.1	2021-12-14					QVG28893.1	2021-04-20
QTG17724.1	2021-02-15		UEZ21102.1	2021-07-02		UKQ58566.1	2021-12-28					QVG28953.1	2021-04-20
QTG17736.1	2021-02-15		UEZ21866.1	2021-07-02		UKR37513.1	2021-12-25					QVG29489.1	2021-04-19
QTG18432.1	2021-02-15		UEZ21922.1	2021-07-02		UKR37561.1	2021-12-25					QVG29513.1	2021-04-19
QTG18480.1	2021-02-15		UEZ21945.1	2021-07-02		UKR64529.1	2021-12-14					QVG30436.1	2021-04-17
QTG18492.1	2021-02-15		UEZ22058.1	2021-07-02		UKR64553.1	2021-12-20					QVG30460.1	2021-04-17
QTG18516.1	2021-02-15		UEZ23416.1	2021-07-02		UKR64565.1	2021-12-21					QVG30891.1	2021-04-17
QTG18528.1	2021-02-15		UEZ23704.1	2021-07-02		UKR64577.1	2021-12-29					QVG31707.1	2021-04-17
QTG18540.1	2021-02-15		UEZ23727.1	2021-07-02		UKR64589.1	2021-12-29					QVG31767.1	2021-04-17
QTG18552.1	2021-02-15		UEZ24075.1	2021-07-02		UKR64601.1	2021-12-29					QVG31995.1	2021-04-18
QTG18564.1	2021-02-15		UEZ24087.1	2021-07-02		UKR64613.1	2021-12-20					QVG32043.1	2021-04-16
QTG18576.1	2021-02-15		UCP69528.1	2021-07-02		UKR66406.1	2021-12-22					QVG32726.1	2021-04-20
QTG18588.1	2021-02-15		QZQ78390.1	2021-07-02		UKR66430.1	2021-12-22					QVG33721.1	2021-04-21
QTG18612.1	2021-02-15		QZC99549.1	2021-07-02		UKR66442.1	2021-12-22					QVG34224.1	2021-04-21
QTG18624.1	2021-02-15		QYJ41843.1	2021-07-02		UKR66478.1	2021-12-27					QVG34368.1	2021-04-21
QTG18648.1	2021-02-15		QYJ42034.1	2021-07-02		UKR66490.1	2021-12-27					QVG34774.1	2021-04-23
QTG18672.1	2021-02-15		QYJ42068.1	2021-07-02		UKR66502.1	2021-12-27					QVG34870.1	2021-04-23
QTG18708.1	2021-02-15		QYB43344.1	2021-07-02		UKR66514.1	2021-12-27					QVG35217.1	2021-04-23
QTG18828.1	2021-02-15		QYB96653.1	2021-07-02		UKR66538.1	2021-12-27					QVG35768.1	2021-04-15
QTG18912.1	2021-02-15		QYB98491.1	2021-07-02		UKR66550.1	2021-12-28					QVG36751.1	2021-04-16
QTG19020.1	2021-02-15		QYC00475.1	2021-07-02		UKR66562.1	2021-12-29					QVG36847.1	2021-04-16
QTG20340.1	2021-02-15		QXT59438.1	2021-07-02		UKR66574.1	2021-12-29					QVG37647.1	2021-04-18
QTG20364.1	2021-02-15		QXT05146.1	2021-07-02		UKR66586.1	2021-12-29					QVG38114.1	2021-04-19
QTG20376.1	2021-02-15		QXT05360.1	2021-07-02		UKR66598.1	2021-12-29					QVG38449.1	2021-04-19
QTG20400.1	2021-02-15		QXT17861.1	2021-07-02		UKR66610.1	2021-12-29					QVG38833.1	2021-04-15
QTF76999.1	2021-02-15		QXT19204.1	2021-07-02		UKR66634.1	2021-12-29					QVG39396.1	2021-04-15
QTE04991.1	2021-02-15		QXT25612.1	2021-07-02		UKR66646.1	2021-12-29					QVG40775.1	2021-04-16
QTE05303.1	2021-02-15		QXN57429.1	2021-07-02		UKR66658.1	2021-12-29					QVG41182.1	2021-04-16
QTD28052.1	2021-02-15		UJZ13609.1	2021-07-03		UKR66670.1	2021-12-29					QVG41349.1	2021-04-16
QTC24489.1	2021-02-15		UJZ22804.1	2021-07-03		UKR66682.1	2021-12-29					QVG41361.1	2021-04-16
QTC24597.1	2021-02-15		UID55021.1	2021-07-03		UKR66694.1	2021-12-29					QVG42675.1	2021-04-15
QTC24740.1	2021-02-15		UID55033.1	2021-07-03		UKR66706.1	2021-12-29					QVG42699.1	2021-04-14
QTC24776.1	2021-02-15		UID55045.1	2021-07-03		UKR66718.1	2021-12-29					QVG42771.1	2021-04-15
QTC24800.1	2021-02-15		UID55057.1	2021-07-03		UKR66730.1	2021-12-29					QVG43107.1	2021-04-14
QTC24812.1	2021-02-15		UID55069.1	2021-07-03		UKR66742.1	2021-12-29					QVG43467.1	2021-04-20
QTC24836.1	2021-02-15		UID55081.1	2021-07-03		UKR66754.1	2021-12-29					QVG44031.1	2021-04-19
QTC24848.1	2021-02-15		UID55093.1	2021-07-03		UKR66766.1	2021-12-29					QVG44523.1	2021-04-19
QTC24860.1	2021-02-15		UID55105.1	2021-07-03		UKR66778.1	2021-12-29					QVG44535.1	2021-04-19
QTC24896.1	2021-02-15		UID55117.1	2021-07-03		UKR66790.1	2021-12-30					QVG44703.1	2021-04-19
QTC24908.1	2021-02-15		UID55141.1	2021-07-03		UKR66802.1	2021-12-30					QVG45133.1	2021-04-17
QTC24920.1	2021-02-15		UID55153.1	2021-07-03		UKR66826.1	2021-12-30					QVG45145.1	2021-04-17
QTC24932.1	2021-02-15		UID55165.1	2021-07-03		UKR66838.1	2021-12-30					QVG45912.1	2021-04-19
QTC24944.1	2021-02-15		UID55177.1	2021-07-03		UKR66850.1	2021-12-30					QVG46187.1	2021-04-19
QTC24956.1	2021-02-15		UID55189.1	2021-07-03		UKR66862.1	2021-12-30					QVG46893.1	2021-04-19
QTC24968.1	2021-02-15		UID55268.1	2021-07-03		UKR66874.1	2021-12-30					QVG47073.1	2021-04-18
QTC24980.1	2021-02-15		UID55350.1	2021-07-03		UKR66898.1	2021-12-30					QVG47397.1	2021-04-21
QTC24992.1	2021-02-15		UID55362.1	2021-07-03		UKR66910.1	2021-12-30					QVG47409.1	2021-04-21
QTC25004.1	2021-02-15		UID55374.1	2021-07-03		UKR66922.1	2021-12-30					QVG47433.1	2021-04-21
QTC25040.1	2021-02-15		UIC89027.1	2021-07-03		UKR66934.1	2021-12-30					QVG47636.1	2021-04-20
QTC25100.1	2021-02-15		UIC89051.1	2021-07-03		UKR66946.1	2021-12-30					QVG47732.1	2021-04-21
QTC25160.1	2021-02-15		UIC89110.1	2021-07-03		UKR66958.1	2021-12-30					QVG48019.1	2021-04-22
QTC25196.1	2021-02-15		UIC89308.1	2021-07-03		UKR68884.1	2021-12-27					QVG48547.1	2021-04-22
QTC25208.1	2021-02-15		UID00827.1	2021-07-03		UKR68896.1	2021-12-27					QVG48751.1	2021-04-22
QTC25220.1	2021-02-15		UID00851.1	2021-07-03		UKR68920.1	2021-12-27					QVG48775.1	2021-04-22
QTC25256.1	2021-02-15		UID00910.1	2021-07-03		UKR69268.1	2021-12-29					QVG48799.1	2021-04-22
QTC25292.1	2021-02-15		UID01108.1	2021-07-03		UKR69280.1	2021-12-29					QVG49315.1	2021-04-19
QTC25316.1	2021-02-15		UFQ75521.1	2021-07-03		UKR69304.1	2021-12-29					QVG49759.1	2021-04-19
QTC25328.1	2021-02-15		UFR35904.1	2021-07-03		UKR69316.1	2021-12-29					QVG50139.1	2021-04-19
QTC25352.1	2021-02-15		UEZ22484.1	2021-07-03		UKR69328.1	2021-12-29					QVG50437.1	2021-04-27
QTC25364.1	2021-02-15		UEZ22608.1	2021-07-03		UKR69340.1	2021-12-28					QVG50713.1	2021-04-27
QTC25400.1	2021-02-15		UEZ22909.1	2021-07-03		UKR69352.1	2021-12-28					QVG51192.1	2021-04-19
QTC25424.1	2021-02-15		UEZ23896.1	2021-07-03		UKR69364.1	2021-12-27					QVG51216.1	2021-04-19
QTC25544.1	2021-02-15		UDF38862.1	2021-07-03		UKR69376.1	2021-12-29					QVG51300.1	2021-04-17
QTC25568.1	2021-02-15		UBG41642.1	2021-07-03		UKR69436.1	2021-12-30					QVG51408.1	2021-04-19
QTC26575.1	2021-02-15		QZC98266.1	2021-07-03		UKR69448.1	2021-12-30					QVG52222.1	2021-04-20
QTC27768.1	2021-02-15		QZD05697.1	2021-07-03		UKR69460.1	2021-12-30					QVG52329.1	2021-04-20
QSZ26298.1	2021-02-15		QYB98862.1	2021-07-03		UKR69484.1	2021-12-29					QVG52675.1	2021-04-20
QTA50937.1	2021-02-15		QYC00003.1	2021-07-03		UKR69496.1	2021-12-30					QVG53239.1	2021-04-27
QSU73015.1	2021-02-15		QXT11022.1	2021-07-03		UKR69508.1	2021-12-30					QVG53251.1	2021-04-28
QSU73158.1	2021-02-15		QXT22451.1	2021-07-03		UKR69520.1	2021-12-30					QVG53764.1	2021-04-27
QSU73194.1	2021-02-15		QXO85441.1	2021-07-03		UKR69532.1	2021-12-30					QVG53836.1	2021-04-27
QSU73626.1	2021-02-15		UJZ13358.1	2021-07-04		UKR69544.1	2021-12-29					QVG54290.1	2021-04-17
QSU73672.1	2021-02-15		UJZ22732.1	2021-07-04		UKR69556.1	2021-12-29					QVG54338.1	2021-04-17
QSU73696.1	2021-02-15		UJZ22768.1	2021-07-04		UKR69568.1	2021-12-29					QVG54637.1	2021-04-17
QSU73720.1	2021-02-15		UJZ22780.1	2021-07-04		UKR69580.1	2021-12-29					QVG55235.1	2021-04-22
QSU73792.1	2021-02-15		UID55129.1	2021-07-04		UKR69592.1	2021-12-29					QVG55758.1	2021-04-21
QSU73804.1	2021-02-15		UFQ74769.1	2021-07-04		UKR69604.1	2021-12-27					QVG55770.1	2021-04-22
QSU73864.1	2021-02-15		UEL57209.1	2021-07-04		UKR69616.1	2021-12-27					QVG56058.1	2021-04-17
QSU73876.1	2021-02-15		UDF38850.1	2021-07-04		UKR69652.1	2021-12-27					QVG56070.1	2021-04-17
QSU73960.1	2021-02-15		QZC98377.1	2021-07-04		UKR69664.1	2021-12-28					QVG56321.1	2021-04-17
QSU73972.1	2021-02-15		QXT07567.1	2021-07-04		UKR69676.1	2021-12-27					QVG56561.1	2021-04-18
QSU74032.1	2021-02-15		UMG11095.1	2021-07-05		UKR69688.1	2021-12-28					QVG56573.1	2021-04-18
QSU74044.1	2021-02-15		UMG11107.1	2021-07-05		UKR69700.1	2021-12-27					QVG56681.1	2021-04-18
QSV08127.1	2021-02-15		UMG11119.1	2021-07-05		UKR69736.1	2021-12-28					QVG56705.1	2021-04-18
QSQ88327.1	2021-02-15		ULL34697.1	2021-07-05		UKR69748.1	2021-12-27					QVG56777.1	2021-04-18
QSR14866.1	2021-02-15		UJZ13501.1	2021-07-05		UKR69964.1	2021-12-30					QVG57256.1	2021-04-29
QSR14878.1	2021-02-15		UIC89391.1	2021-07-05		UKR69976.1	2021-12-27					QVG57268.1	2021-04-29
QSR14890.1	2021-02-15		UIC89582.1	2021-07-05		UKR69988.1	2021-12-27					QVG57495.1	2021-04-29
QSR14948.1	2021-02-15		UID01191.1	2021-07-05		UKR70000.1	2021-12-27					QVG58032.1	2021-04-18
QSS77019.1	2021-02-15		UID01382.1	2021-07-05		UKR70012.1	2021-12-27					QVG59193.1	2021-04-18
QSQ62334.1	2021-02-15		BDD77539.1	2021-07-05		UKR70024.1	2021-12-28					QVG59229.1	2021-04-19
QSN74550.1	2021-02-15		BDD77584.1	2021-07-05		UKR70036.1	2021-12-28					QVG70226.1	2021-04-07
QSH75508.1	2021-02-15		BDD78009.1	2021-07-05		UKR70048.1	2021-12-30					QVG72172.1	2021-04-07
QSH75735.1	2021-02-15		UEY20561.1	2021-07-05		UKR70060.1	2021-12-30					QVG73072.1	2021-04-02
QSI72527.1	2021-02-15		UEY20573.1	2021-07-05		UKR70072.1	2021-12-26					QVG79073.1	2021-04-17
QSI74678.1	2021-02-15		UEZ24168.1	2021-07-05		UKR70084.1	2021-12-26					QVE06246.1	2021-03
QSI74726.1	2021-02-15		UEZ24370.1	2021-07-05		UKR70096.1	2021-12-27					QVE08743.1	2021-03
QSI74834.1	2021-02-15		UEZ24527.1	2021-07-05		UKR70108.1	2021-12-27					QVE09401.1	2021-04-19
QSI74882.1	2021-02-15		UEZ24818.1	2021-07-05		UKR70120.1	2021-12-27					QVE09413.1	2021-04-17
QSI74930.1	2021-02-15		UEZ26152.1	2021-07-05		UKR70156.1	2021-12-18					QVE09449.1	2021-04-19
QSD97530.1	2021-02-15		QZY59917.1	2021-07-05		UKR70168.1	2021-12-16					QVE09485.1	2021-04-18
UCL10101.1	2021-02-16		UAT05454.1	2021-07-05		UKR70180.1	2021-12-17					QVE09497.1	2021-04-19
QXY75769.1	2021-02-16		UAT05599.1	2021-07-05		UKR70192.1	2021-12-20					QVE09521.1	2021-04-19
QXY76249.1	2021-02-16		UAT05633.1	2021-07-05		UKR70204.1	2021-12-20					QVE09533.1	2021-04-19
QXX35890.1	2021-02-16		UAT05667.1	2021-07-05		UKR70216.1	2021-12-20					QVE09557.1	2021-04-20
QWU48926.1	2021-02-16		QZC97473.1	2021-07-05		UKR70228.1	2021-12-18					QVE09593.1	2021-04-17
QWE80795.1	2021-02-16		QZC98053.1	2021-07-05		UKR70240.1	2021-12-25					QVE09605.1	2021-04-19
QWA87308.1	2021-02-16		QZC98065.1	2021-07-05		UKR70252.1	2021-12-20					QVE09629.1	2021-04-19
QWA87320.1	2021-02-16		QZD01293.1	2021-07-05		UKR70264.1	2021-12-19					QVE09641.1	2021-04-18
QVE55819.1	2021-02-16		QZD01853.1	2021-07-05		UKR70276.1	2021-12-27					QVE09653.1	2021-04-19
QVE55879.1	2021-02-16		QZD02895.1	2021-07-05		UKR70288.1	2021-12-27					QVE09665.1	2021-04-20
QUW05398.1	2021-02-16		QZD12259.1	2021-07-05		UKR70300.1	2021-12-26					QVE09677.1	2021-04-19
QUW05422.1	2021-02-16		QYZ40789.1	2021-07-05		UKR70312.1	2021-12-25					QVE09701.1	2021-04-19
QUW05446.1	2021-02-16		QYP53930.1	2021-07-05		UKR70324.1	2021-12-25					QVE09725.1	2021-04-18
QTY54520.1	2021-02-16		QYN95813.1	2021-07-05		UKR70336.1	2021-12-25					QVE09737.1	2021-04-19
QTY54890.1	2021-02-16		QYJ40865.1	2021-07-05		UKR70348.1	2021-12-25					QVE09761.1	2021-04-20
QTY54914.1	2021-02-16		QYH78502.1	2021-07-05		UKR70360.1	2021-12-25					QVE09773.1	2021-04-18
QTY54949.1	2021-02-16		QYH83382.1	2021-07-05		UKR70372.1	2021-12-25					QVE09785.1	2021-04-19
QTY54961.1	2021-02-16		QYB35160.1	2021-07-05		UKR70384.1	2021-12-24					QVE09797.1	2021-04-17
QTY55233.1	2021-02-16		QYB43846.1	2021-07-05		UKR70396.1	2021-12-24					QVE09809.1	2021-04-20
QTY55245.1	2021-02-16		QYB90522.1	2021-07-05		UKR70408.1	2021-12-24					QVE09821.1	2021-04-17
QTY55293.1	2021-02-16		QXU65959.1	2021-07-05		UKR70420.1	2021-12-24					QVE09833.1	2021-04-19
QTX27046.1	2021-02-16		QXT07511.1	2021-07-05		UKR70432.1	2021-12-24					QVE09845.1	2021-04-18
QTM69505.1	2021-02-16		QXT11585.1	2021-07-05		UKR70444.1	2021-12-23					QVE09857.1	2021-04-20
QTJ82500.1	2021-02-16		QXO37508.1	2021-07-05		UKR70456.1	2021-12-23					QVE09869.1	2021-04-19
QTJ82524.1	2021-02-16		ULL34709.1	2021-07-06		UKR70468.1	2021-12-23					QVE09881.1	2021-04-18
QTJ82536.1	2021-02-16		ULL34721.1	2021-07-06		UKR70480.1	2021-12-23					QVE09893.1	2021-04-19
QTJ82572.1	2021-02-16		ULM80184.1	2021-07-06		UKR70492.1	2021-12-23					QVE09905.1	2021-04-19
QTJ82596.1	2021-02-16		ULM80220.1	2021-07-06		UKR70504.1	2021-12-22					QVE11330.1	2021-04
QTJ82632.1	2021-02-16		UJZ13370.1	2021-07-06		UKR70516.1	2021-12-22					QVE11916.1	2021-04-20
QTJ82668.1	2021-02-16		UJZ13430.1	2021-07-06		UKR70528.1	2021-12-22					QVE12180.1	2021-04-19
QTJ82800.1	2021-02-16		UJZ13453.1	2021-07-06		UKR70540.1	2021-12-23					QVE12995.1	2021-04-09
QTJ82848.1	2021-02-16		UJZ13693.1	2021-07-06		UKR70552.1	2021-12-21					QVE13499.1	2021-04-10
QTG17520.1	2021-02-16		UJZ22684.1	2021-07-06		UKR70564.1	2021-12-21					QVE13535.1	2021-04-10
QTG18720.1	2021-02-16		UJZ22852.1	2021-07-06		UKR70576.1	2021-12-21					QVE14567.1	2021-04-24
QTG18732.1	2021-02-16		UJZ22900.1	2021-07-06		UKR70588.1	2021-12-27					QVE22948.1	2021-04-05
QTG18744.1	2021-02-16		UJV01926.1	2021-07-06		UKR73935.1	2021-12-13					QVE23176.1	2021-04-05
QTG18768.1	2021-02-16		UJV01962.1	2021-07-06		UKR73995.1	2021-12-13					QVE24292.1	2021-04-03
QTG18780.1	2021-02-16		UJV01974.1	2021-07-06		UKR74007.1	2021-12-13					QVE27984.1	2021-04-07
QTG18876.1	2021-02-16		UJV01986.1	2021-07-06		UKR74019.1	2021-12-18					QVE30791.1	2021-04-08
QTG18888.1	2021-02-16		UJV02009.1	2021-07-06		UKR74377.1	2021-12-15					QVE32315.1	2021-04-08
QTG18924.1	2021-02-16		UJV02032.1	2021-07-06		UKR74389.1	2021-12-15					QVE32447.1	2021-04-08
QTG18936.1	2021-02-16		UJV02056.1	2021-07-06		UKR74401.1	2021-12-15					QVE33958.1	2021-04-12
QTG18948.1	2021-02-16		UJV02104.1	2021-07-06		UKR74413.1	2021-12-15					QVE34268.1	2021-04-14
QTG18972.1	2021-02-16		UJV02116.1	2021-07-06		UKR74425.1	2021-12-15					QVE35240.1	2021-04-14
QTG18984.1	2021-02-16		UJV02128.1	2021-07-06		UKR74437.1	2021-12-15					QVE36943.1	2021-04-13
QTG19008.1	2021-02-16		UJV02140.1	2021-07-06		UKR74449.1	2021-12-15					QVE37027.1	2021-04-14
QTG19044.1	2021-02-16		UJV02176.1	2021-07-06		UKR74461.1	2021-12-15					QVE38622.1	2021-04-12
QTG19500.1	2021-02-16		UJV02188.1	2021-07-06		UKR74473.1	2021-12-15					QVE39294.1	2021-04-13
QTG19572.1	2021-02-16		UJV02200.1	2021-07-06		UKR74497.1	2021-12-15					QVE41069.1	2021-04-15
QTG19584.1	2021-02-16		UJV02212.1	2021-07-06		UKR74509.1	2021-12-15					QVE49689.1	2021-04-28
QTG19608.1	2021-02-16		UJV02257.1	2021-07-06		UKR74533.1	2021-12-15					QVE49761.1	2021-04-29
QTG19620.1	2021-02-16		UJV02317.1	2021-07-06		UKR74545.1	2021-12-15					QVE55034.1	2021-04-29
QTG19632.1	2021-02-16		UJV02397.1	2021-07-06		UKR74557.1	2021-12-15					QVE55093.1	2021-04-26
QTG19656.1	2021-02-16		UJV02421.1	2021-07-06		UKR74569.1	2021-12-15					QVE58028.1	2021-04-22
QTG19668.1	2021-02-16		UJV02433.1	2021-07-06		UKR74581.1	2021-12-15					QVE58781.1	2021-04-26
QTG19680.1	2021-02-16		UJV02480.1	2021-07-06		UKR74593.1	2021-12-15					QVE58853.1	2021-04-22
QTG19692.1	2021-02-16		UJV02573.1	2021-07-06		UKR74605.1	2021-12-15					QVE59150.1	2021-04-05
QTG20352.1	2021-02-16		UJV02585.1	2021-07-06		UKR74617.1	2021-12-16					QVE62137.1	2021-04-14
QTG20388.1	2021-02-16		UID33839.1	2021-07-06		UKR74629.1	2021-12-16					QVE64316.1	2021-04-12
QTG20496.1	2021-02-16		UID55408.1	2021-07-06		UKR74641.1	2021-12-16					QVE65272.1	2021-04-15
QTG20508.1	2021-02-16		UID55432.1	2021-07-06		UKR74653.1	2021-12-16					QVE65296.1	2021-04-19
QTF77635.1	2021-02-16		UID55444.1	2021-07-06		UKR74665.1	2021-12-16					QVF50142.1	2021-04-26
QTF77743.1	2021-02-16		UID55456.1	2021-07-06		UKR74677.1	2021-12-16					QVF50632.1	2021-04-25
QTE08589.1	2021-02-16		UID55480.1	2021-07-06		UKR74689.1	2021-12-16					QVF53371.1	2021-04-26
QTD18623.1	2021-02-16		UID55492.1	2021-07-06		UKR74701.1	2021-12-16					QVF56468.1	2021-04-27
QTD18707.1	2021-02-16		UID55516.1	2021-07-06		UKR74713.1	2021-12-17					QVF58305.1	2021-04-25
QTC24369.1	2021-02-16		UID55539.1	2021-07-06		UKR74725.1	2021-12-17					QVF58436.1	2021-04-27
QTC24393.1	2021-02-16		UID55562.1	2021-07-06		UKR74737.1	2021-12-17					QVF64530.1	2021-04-29
QTC24405.1	2021-02-16		UID55574.1	2021-07-06		UKR74749.1	2021-12-17					QVF67386.1	2021-04-26
QTC24429.1	2021-02-16		UID55586.1	2021-07-06		UKR74761.1	2021-12-17					QVF68183.1	2021-04-26
QTC24465.1	2021-02-16		UID55621.1	2021-07-06		UKR74785.1	2021-12-16					QVF69295.1	2021-04-29
QTC24513.1	2021-02-16		UID55633.1	2021-07-06		UKR74821.1	2021-12-16					QVF71051.1	2021-04-29
QTC24525.1	2021-02-16		UID55645.1	2021-07-06		UKR74833.1	2021-12-16					QVF71110.1	2021-04-29
QTC24537.1	2021-02-16		UID55669.1	2021-07-06		UKR74845.1	2021-12-16					QVF77242.1	2021-04-28
QTC24549.1	2021-02-16		UID55775.1	2021-07-06		UKR74857.1	2021-12-16					QVF77744.1	2021-04-27
QTC24561.1	2021-02-16		UID55798.1	2021-07-06		UKR74893.1	2021-12-16					QVF79100.1	2021-04-28
QTC24573.1	2021-02-16		UID56064.1	2021-07-06		UKR74905.1	2021-12-16					QVF79479.1	2021-04-29
QTC24585.1	2021-02-16		UID56076.1	2021-07-06		UKR74929.1	2021-12-16					QVF80384.1	2021-04-29
QTC24764.1	2021-02-16		UID56111.1	2021-07-06		UKR74941.1	2021-12-16					QVD47747.1	2021-04-19
QTC24824.1	2021-02-16		UID56123.1	2021-07-06		UKR74953.1	2021-12-16					QVD47985.1	2021-04-22
QTC24872.1	2021-02-16		UID56398.1	2021-07-06		UKR74965.1	2021-12-16					QVD47997.1	2021-04-22
QTC25028.1	2021-02-16		UID56458.1	2021-07-06		UKR74977.1	2021-12-16					QVD48258.1	2021-04-23
QTC25064.1	2021-02-16		UIC89332.1	2021-07-06		UKR74989.1	2021-12-16					QVD48650.1	2021-04-13
QTC25076.1	2021-02-16		UIC89344.1	2021-07-06		UKR75001.1	2021-12-16					QVD59094.1	2021-04-02
QTC25088.1	2021-02-16		UIC89451.1	2021-07-06		UKR75013.1	2021-12-15					QVD59724.1	2021-04-19
QTC25148.1	2021-02-16		UIC89499.1	2021-07-06		UKR75096.1	2021-12-16					QVD60429.1	2021-04-24
QTC25184.1	2021-02-16		UID01132.1	2021-07-06		UKR75131.1	2021-12-16					QVD60525.1	2021-04-26
QTC25436.1	2021-02-16		UID01144.1	2021-07-06		UKR75143.1	2021-12-16					QVD60956.1	2021-04-22
QTC25448.1	2021-02-16		UID01251.1	2021-07-06		UKR75167.1	2021-12-16					QVD61039.1	2021-04-23
QTC25460.1	2021-02-16		UID01299.1	2021-07-06		UKR75179.1	2021-12-16					QVD61411.1	2021-04-20
QTC25472.1	2021-02-16		UHY55998.1	2021-07-06		UKR75191.1	2021-12-16					QVD61435.1	2021-04-23
QTC25484.1	2021-02-16		UHY56034.1	2021-07-06		UKR75203.1	2021-12-16					QVD61651.1	2021-04-22
QTC25592.1	2021-02-16		UHY56046.1	2021-07-06		UKR75215.1	2021-12-16					QVD61735.1	2021-04-20
QTC25688.1	2021-02-16		UHY56058.1	2021-07-06		UKR75262.1	2021-12-16					QVD61891.1	2021-04-21
QTC25784.1	2021-02-16		UHY56081.1	2021-07-06		UKR75274.1	2021-12-16					QVD61927.1	2021-04-23
QTC26287.1	2021-02-16		UHY56104.1	2021-07-06		UKR75310.1	2021-12-16					QVD61974.1	2021-04-24
QSY44897.1	2021-02-16		UHY56128.1	2021-07-06		UKR75322.1	2021-12-17					QVD62070.1	2021-04-21
QSY44909.1	2021-02-16		UHY56176.1	2021-07-06		UKR75334.1	2021-12-17					QVD63476.1	2021-04-12
QSY44933.1	2021-02-16		UHY56188.1	2021-07-06		UKR75346.1	2021-12-17					QVD70181.1	2021-04-26
QSY44945.1	2021-02-16		UHY56200.1	2021-07-06		UKR75358.1	2021-12-18					QVD70193.1	2021-04-26
QSY44969.1	2021-02-16		UHY56212.1	2021-07-06		UKR75370.1	2021-12-18					QVD70229.1	2021-04-26
QSY44993.1	2021-02-16		UHY56248.1	2021-07-06		UKR75382.1	2021-12-18					QVD85078.1	2021-04-21
QSY45005.1	2021-02-16		UHY56260.1	2021-07-06		UKR75394.1	2021-12-17					QVD85773.1	2021-04-21
QSY45029.1	2021-02-16		UHY56272.1	2021-07-06		UKR75406.1	2021-12-17					QVD85821.1	2021-04-21
QSY45041.1	2021-02-16		UHY56284.1	2021-07-06		UKR75418.1	2021-12-17					QVD85916.1	2021-04-21
QSX92778.1	2021-02-16		UHY56329.1	2021-07-06		UKR75430.1	2021-12-17					QVD86012.1	2021-04-21
QSX92790.1	2021-02-16		UHY56389.1	2021-07-06		UKR75442.1	2021-12-17					QVD86383.1	2021-04-21
QSU73075.1	2021-02-16		UHY56469.1	2021-07-06		UKR75454.1	2021-12-17					QVD87007.1	2021-04-21
QSU73302.1	2021-02-16		UHY56493.1	2021-07-06		UKR75514.1	2021-12					QVD87055.1	2021-04-21
QSU73350.1	2021-02-16		UHY56505.1	2021-07-06		UKR75526.1	2021-12-17					QVD87571.1	2021-04-22
QSU73362.1	2021-02-16		UHY56552.1	2021-07-06		UKR75538.1	2021-12-17					QVD87631.1	2021-04-22
QSU73434.1	2021-02-16		UHY56645.1	2021-07-06		UKR75550.1	2021-12-17					QVD87739.1	2021-04-22
QSU73530.1	2021-02-16		UHY56657.1	2021-07-06		UKR75562.1	2021-12-17					QVD87847.1	2021-04-23
QSU73554.1	2021-02-16		BDD77550.1	2021-07-06		UKR75586.1	2021-12-17					QVD87871.1	2021-04-22
QSU73614.1	2021-02-16		BDD77595.1	2021-07-06		UKR75598.1	2021-12-17					QVD88219.1	2021-04-22
QSU74056.1	2021-02-16		UHO99001.1	2021-07-06		UKR75610.1	2021-12-17					QVD88255.1	2021-04-22
QSQ88459.1	2021-02-16		UGW10796.1	2021-07-06		UKR75622.1	2021-12-17					QVD88483.1	2021-04-22
QSI72455.1	2021-02-16		UGW10832.1	2021-07-06		UKR75634.1	2021-12-17					QVD88578.1	2021-04-21
QSI72503.1	2021-02-16		UGW10844.1	2021-07-06		UKR75646.1	2021-12-17					QVD89081.1	2021-04-21
QSI74966.1	2021-02-16		UGW10856.1	2021-07-06		UKR75658.1	2021-12-17					QVD89093.1	2021-04-21
QSH74830.1	2021-02-16		UGW10879.1	2021-07-06		UKR75670.1	2021-12-17					QVD89189.1	2021-04-22
QSD97566.1	2021-02-16		UGW10902.1	2021-07-06		UKR75682.1	2021-12-17					QVD89225.1	2021-04-21
QSD97578.1	2021-02-16		UGW10926.1	2021-07-06		UKR75694.1	2021-12-17					QVD89441.1	2021-04-22
QSD97902.1	2021-02-16		UGW10974.1	2021-07-06		UKR75706.1	2021-12-17					QVD89513.1	2021-04-21
UES72610.1	2021-02-17		UGW10986.1	2021-07-06		UKR75718.1	2021-12-18					QVD89681.1	2021-04-21
UES86935.1	2021-02-17		UGW10998.1	2021-07-06		UKR75730.1	2021-12-18					QVD90040.1	2021-04-21
UCK70862.1	2021-02-17		UGW11010.1	2021-07-06		UKR75742.1	2021-12-18					QVD90076.1	2021-04-22
UCL10185.1	2021-02-17		UGW11046.1	2021-07-06		UKR75766.1	2021-12-18					QVD90220.1	2021-04-20
QYV28550.1	2021-02-17		UGW11058.1	2021-07-06		UKR75778.1	2021-12-18					QVD90532.1	2021-04-22
QYV28656.1	2021-02-17		UGW11070.1	2021-07-06		UKR75790.1	2021-12-18					QVD91288.1	2021-04-21
QXY76189.1	2021-02-17		UGW11082.1	2021-07-06		UKR75802.1	2021-12-18					QVD91538.1	2021-04-19
QXX33668.1	2021-02-17		UGW11127.1	2021-07-06		UKR75814.1	2021-12-18					QVD92352.1	2021-04-20
QXX34096.1	2021-02-17		UGW11187.1	2021-07-06		UKR75838.1	2021-12-18					QVD92388.1	2021-04-21
QWT73711.1	2021-02-17		UGW11267.1	2021-07-06		UKR75850.1	2021-12-18					QVD92447.1	2021-04-21
QWT77793.1	2021-02-17		UGW11291.1	2021-07-06		UKR75862.1	2021-12-21					QVD92806.1	2021-04-21
QWN56015.1	2021-02-17		UGW11303.1	2021-07-06		UKR75874.1	2021-12-21					QVD93274.1	2021-04-21
QTY54760.1	2021-02-17		UGW11350.1	2021-07-06		UKR75886.1	2021-12-21					QVD93801.1	2021-04-22
QTY54772.1	2021-02-17		UGW11443.1	2021-07-06		UKR75898.1	2021-12-21					QVD94101.1	2021-04-20
QTY54855.1	2021-02-17		UGW11455.1	2021-07-06		UKR75910.1	2021-12-21					QVD94124.1	2021-04-20
QTY54867.1	2021-02-17		UGK78417.1	2021-07-06		UKR75922.1	2021-12-21					QVD94195.1	2021-04-20
QTY54902.1	2021-02-17		UFR35642.1	2021-07-06		UKR75934.1	2021-12-21					QVD94507.1	2021-04-20
QTY54926.1	2021-02-17		UFR36072.1	2021-07-06		UKR75958.1	2021-12-21					QVD94603.1	2021-04-20
QTY55150.1	2021-02-17		UEZ25783.1	2021-07-06		UKR75970.1	2021-12-21					QVD94878.1	2021-04-22
QTY55186.1	2021-02-17		UEZ26918.1	2021-07-06		UKR75982.1	2021-12-20					QVD95082.1	2021-04-23
QTY55257.1	2021-02-17		UEZ27008.1	2021-07-06		UKR75994.1	2021-12-20					QVD95238.1	2021-04-23
QTM71564.1	2021-02-17		UEZ27498.1	2021-07-06		UKR76006.1	2021-12-20					QVD95310.1	2021-04-23
QTM71936.1	2021-02-17		UBZ79994.1	2021-07-06		UKR76018.1	2021-12-20					QVD96017.1	2021-04-23
QTM72461.1	2021-02-17		UAT06693.1	2021-07-06		UKR76030.1	2021-12-19					QVD96065.1	2021-04-23
QTJ82488.1	2021-02-17		UAR21533.1	2021-07-06		UKR76042.1	2021-12-19					QVD96520.1	2021-04-23
QTJ82512.1	2021-02-17		QZE01917.1	2021-07-06		UKR76054.1	2021-12-19					QVD96832.1	2021-04-23
QTJ82548.1	2021-02-17		QZC97573.1	2021-07-06		UKR76066.1	2021-12-19					QVD96892.1	2021-04-22
QTJ82560.1	2021-02-17		QZC97618.1	2021-07-06		UKR76078.1	2021-12-19					QVD97108.1	2021-04-22
QTJ82608.1	2021-02-17		QZC98007.1	2021-07-06		UKR76090.1	2021-12-19					QVD98044.1	2021-04-25
QTJ82620.1	2021-02-17		QZC98019.1	2021-07-06		UKR76102.1	2021-12-19					QVD98092.1	2021-04-23
QTJ82644.1	2021-02-17		QZD00971.1	2021-07-06		UKR76114.1	2021-12-19					QVD99471.1	2021-04-24
QTJ82656.1	2021-02-17		QZD01238.1	2021-07-06		UKR76126.1	2021-12-19					QVD99744.1	2021-04-21
QTJ82788.1	2021-02-17		QZD01684.1	2021-07-06		UKR76138.1	2021-12-20					QVD99900.1	2021-04-20
QTJ82836.1	2021-02-17		QZD01774.1	2021-07-06		UKR76150.1	2021-12-20					QVD99924.1	2021-04-20
QTF13186.1	2021-02-17		QZD01954.1	2021-07-06		UKR76162.1	2021-12-20					QVE00081.1	2021-04-24
QTF13522.1	2021-02-17		QZD01966.1	2021-07-06		UKR76174.1	2021-12-20					QVE00105.1	2021-04-22
QTG17616.1	2021-02-17		QZD02976.1	2021-07-06		UKR76186.1	2021-12-20					QVE00153.1	2021-04-21
QTG17640.1	2021-02-17		QZD03266.1	2021-07-06		UKR76198.1	2021-12-19					QVE00165.1	2021-04-21
QTG18156.1	2021-02-17		QZD11735.1	2021-07-06		UKR76210.1	2021-12-20					QVE00177.1	2021-04-20
QTG18192.1	2021-02-17		QZD12067.1	2021-07-06		UKR76222.1	2021-12-20					QVE00201.1	2021-04-20
QTG18204.1	2021-02-17		QZD12304.1	2021-07-06		UKR76234.1	2021-12-20					QVE00213.1	2021-04-21
QTG18228.1	2021-02-17		QZD22538.1	2021-07-06		UKR76246.1	2021-12-21					QVE00237.1	2021-04-20
QTG18240.1	2021-02-17		QZD22852.1	2021-07-06		UKR76258.1	2021-12-21					QVE00261.1	2021-04-23
QTG18336.1	2021-02-17		QZB10276.1	2021-07-06		UKR76270.1	2021-12-21					QVE00273.1	2021-04-21
QTG18840.1	2021-02-17		QYV51456.1	2021-07-06		UKR76282.1	2021-12-21					QVE00285.1	2021-04-21
QTG18852.1	2021-02-17		QYV97163.1	2021-07-06		UKR76294.1	2021-12-21					QVE00297.1	2021-04-21
QTG18864.1	2021-02-17		QYP54033.1	2021-07-06		UKR76306.1	2021-12-21					QVE00309.1	2021-04-21
QTG19512.1	2021-02-17		QYM36021.1	2021-07-06		UKR76318.1	2021-12-21					QVE00321.1	2021-04-21
QTG19536.1	2021-02-17		QYJ45116.1	2021-07-06		UKR76330.1	2021-12-21					QVE00357.1	2021-04-20
QTG19548.1	2021-02-17		QYJ48024.1	2021-07-06		UKR76354.1	2021-12-21					QVE00369.1	2021-04-21
QTG19560.1	2021-02-17		QYJ53495.1	2021-07-06		UKR76378.1	2021-12-21					QVE00381.1	2021-04-23
QTG19644.1	2021-02-17		QYJ53610.1	2021-07-06		UKR79332.1	2021-12-27					QVE00405.1	2021-04-20
QTG20460.1	2021-02-17		QYJ53633.1	2021-07-06		UKR79344.1	2021-12-27					QVE00417.1	2021-04-18
QTG20472.1	2021-02-17		QYJ53656.1	2021-07-06		UKR79356.1	2021-12-27					QVE00441.1	2021-04-19
QTG20484.1	2021-02-17		QYH76838.1	2021-07-06		UKR79368.1	2021-12-27					QVE00465.1	2021-04-19
QTG20892.1	2021-02-17		QYH83073.1	2021-07-06		UKR79450.1	2021-12-26					QVE00513.1	2021-04-19
QTG20964.1	2021-02-17		QYH83804.1	2021-07-06		UKR79462.1	2021-12-26					QVE00537.1	2021-04-18
QTF77035.1	2021-02-17		QYB35137.1	2021-07-06		UKR79474.1	2021-12-26					QVE00549.1	2021-04-20
QTF77143.1	2021-02-17		QYB35753.1	2021-07-06		UKR79486.1	2021-12-26					QVE00597.1	2021-04-17
QTF77179.1	2021-02-17		QYB35810.1	2021-07-06		UKR79498.1	2021-12-26					QVE00609.1	2021-04-20
QTF77359.1	2021-02-17		QYB36776.1	2021-07-06		UKR79533.1	2021-12-26					QVE00633.1	2021-04-19
QTF77515.1	2021-02-17		QYB37953.1	2021-07-06		UKR79640.1	2021-12-26					QVE00657.1	2021-04-18
QTF16328.1	2021-02-17		QYB38364.1	2021-07-06		UKR79652.1	2021-12-26					QVE00669.1	2021-04-19
QTE08577.1	2021-02-17		QYB43089.1	2021-07-06		UKR79676.1	2021-12-26					QVE00693.1	2021-04-21
QTD18527.1	2021-02-17		QXQ22414.1	2021-07-06		UKR79688.1	2021-12-26					QVE00717.1	2021-04-21
QTD18647.1	2021-02-17		QXQ22426.1	2021-07-06		UKR79747.1	2021-12-26					QVE00741.1	2021-04-21
QTD18659.1	2021-02-17		QXT22183.1	2021-07-06		UKR79770.1	2021-12-26					QVE00753.1	2021-04-20
QTC24417.1	2021-02-17		QXT22463.1	2021-07-06		UKR79794.1	2021-12-26					QVE00777.1	2021-04-21
QTC24441.1	2021-02-17		QXP81443.1	2021-07-06		UKR79890.1	2021-12-26					QVE00789.1	2021-04-21
QTC25556.1	2021-02-17		QXP81491.1	2021-07-06		UKR80018.1	2021-12-26					QVE00801.1	2021-04-20
QTC25580.1	2021-02-17		QXP81851.1	2021-07-06		UKR80030.1	2021-12-26					QVE00813.1	2021-04-21
QTC25628.1	2021-02-17		QXP15756.1	2021-07-06		UKR80053.1	2021-12-26					QVE00837.1	2021-04-21
QTC25700.1	2021-02-17		QXO85522.1	2021-07-06		UKR80077.1	2021-12-26					QVE00849.1	2021-04-21
QTC25712.1	2021-02-17		ULM80268.1	2021-07-07		UKR80159.1	2021-12-26					QVE00873.1	2021-04-21
QTC25724.1	2021-02-17		UJZ13645.1	2021-07-07		UKR80171.1	2021-12-26					QVE00885.1	2021-04-20
QTC25736.1	2021-02-17		UJV01880.1	2021-07-07		UKR80195.1	2021-12-26					QVE00897.1	2021-04-21
QTC25748.1	2021-02-17		UJV02516.1	2021-07-07		UKR80219.1	2021-12-26					QVE01405.1	2021-03
QTC25796.1	2021-02-17		UJV04058.1	2021-07-07		UKR80231.1	2021-12-26					QVE02197.1	2021-04-19
QTC25820.1	2021-02-17		UID55468.1	2021-07-07		UKR80371.1	2021-12-26					QVE02257.1	2021-04-19
QTC25844.1	2021-02-17		UID55504.1	2021-07-07		UKR80395.1	2021-12-26					QVE02677.1	2021-04-21
QTC25868.1	2021-02-17		UID55657.1	2021-07-07		UKR80455.1	2021-12-26					QVE02749.1	2021-04-23
QTC25880.1	2021-02-17		UID55704.1	2021-07-07		UKR80514.1	2021-12-26					QVE03433.1	2021-04-15
QTC26000.1	2021-02-17		UID55763.1	2021-07-07		UKR80585.1	2021-12-26					QVE03457.1	2021-04-21
QTC26012.1	2021-02-17		UID55810.1	2021-07-07		UKR80597.1	2021-12-26					QVE03793.1	2021-04-15
QTC26060.1	2021-02-17		UID55866.1	2021-07-07		UKR80621.1	2021-12-26					QVE03937.1	2021-04-14
QTC26107.1	2021-02-17		UID55878.1	2021-07-07		UKR80633.1	2021-12-26					QVE04165.1	2021-04-19
QTC26407.1	2021-02-17		UID55923.1	2021-07-07		UKR80669.1	2021-12-26					QUX47630.1	2021-04-19
QTC26443.1	2021-02-17		UID55970.1	2021-07-07		UKR80729.1	2021-12-26					QUX47774.1	2021-04-19
QTC26527.1	2021-02-17		UID55982.1	2021-07-07		UKR80741.1	2021-12-26					QUX48050.1	2021-04-19
QTA95582.1	2021-02-17		UID55994.1	2021-07-07		UKR80753.1	2021-12-26					QUX48433.1	2021-04-20
QSY45053.1	2021-02-17		UID56006.1	2021-07-07		UKR80777.1	2021-12-26					QUX48793.1	2021-04-20
QSY45065.1	2021-02-17		UID56030.1	2021-07-07		UKR80813.1	2021-12-26					QUX49032.1	2021-04-20
QSY45089.1	2021-02-17		UID56135.1	2021-07-07		UKR80825.1	2021-12-26					QUX49271.1	2021-04-21
QSY45113.1	2021-02-17		UID56158.1	2021-07-07		UKR80837.1	2021-12-26					QUX49559.1	2021-04-21
QSY45125.1	2021-02-17		UID56170.1	2021-07-07		UKR80849.1	2021-12-26					QUX50782.1	2021-04-19
QSY45149.1	2021-02-17		UID56182.1	2021-07-07		UKR80861.1	2021-12-26					QUX50830.1	2021-04-19
QSX24988.1	2021-02-17		UID56194.1	2021-07-07		UKR80885.1	2021-12-26					QUX50997.1	2021-04-20
QSV37986.1	2021-02-17		UID56218.1	2021-07-07		UKR80897.1	2021-12-26					QUX51021.1	2021-04-19
QSU71905.1	2021-02-17		UID56230.1	2021-07-07		UKR80909.1	2021-12-26					QUX51379.1	2021-04-16
QSU71941.1	2021-02-17		UID56242.1	2021-07-07		UKR80957.1	2021-12-26					QUX51691.1	2021-04-19
QSU71953.1	2021-02-17		UID56254.1	2021-07-07		UKR80981.1	2021-12-26					QUX51859.1	2021-04-16
QSU71965.1	2021-02-17		UID56266.1	2021-07-07		UKR80993.1	2021-12-26					QUX52398.1	2021-04-19
QSU74307.1	2021-02-17		UID56278.1	2021-07-07		UKR81065.1	2021-12-26					QUX52505.1	2021-04-19
QSU74319.1	2021-02-17		UID56290.1	2021-07-07		UKR81077.1	2021-12-26					QUX52589.1	2021-04-19
QSU74342.1	2021-02-17		UID56302.1	2021-07-07		UKR81089.1	2021-12-26					QUX54052.1	2021-04-16
QST76474.1	2021-02-17		UID56314.1	2021-07-07		UKR81125.1	2021-12-26					QUX54964.1	2021-04-17
QSQ88339.1	2021-02-17		UID56326.1	2021-07-07		UKR81137.1	2021-12-26					QUX54987.1	2021-04-16
QSQ88963.1	2021-02-17		UID56338.1	2021-07-07		UKR81149.1	2021-12-26					QUX55155.1	2021-04-18
QSQ88975.1	2021-02-17		UID56350.1	2021-07-07		UKR81161.1	2021-12-26					QUX56666.1	2021-04-20
QSQ89503.1	2021-02-17		UID56362.1	2021-07-07		UKR81256.1	2021-12-26					QUX56846.1	2021-04-20
QSQ89539.1	2021-02-17		UID56374.1	2021-07-07		UKR81268.1	2021-12-27					QUX57049.1	2021-04-19
QSQ07386.1	2021-02-17		UID56386.1	2021-07-07		UKR81280.1	2021-12-26					QUX57778.1	2021-04-19
QSM05814.1	2021-02-17		UID56410.1	2021-07-07		UKR81292.1	2021-12-27					QUX57826.1	2021-04-19
QSH74842.1	2021-02-17		UID56422.1	2021-07-07		UKR81363.1	2021-12-26					QUX58654.1	2021-04-19
UFI41091.1	2021-02-18		UID56434.1	2021-07-07		UKR81447.1	2021-12-27					QUX59347.1	2021-04-20
UFI41103.1	2021-02-18		UID56446.1	2021-07-07		UKR81459.1	2021-12-26					QUX59778.1	2021-04-20
UES74898.1	2021-02-18		UID56470.1	2021-07-07		UKR81494.1	2021-12-26					QUX60114.1	2021-04-18
QYX84178.1	2021-02-18		UID56482.1	2021-07-07		UKR81506.1	2021-12-26					QUX60246.1	2021-04-18
QXY76333.1	2021-02-18		UID56518.1	2021-07-07		UKR81530.1	2021-12-27					QUX60306.1	2021-04-19
QXY76369.1	2021-02-18		UID56530.1	2021-07-07		UKR81554.1	2021-12-26					QUX60965.1	2021-04-18
QXY76429.1	2021-02-18		UID56542.1	2021-07-07		UKR81578.1	2021-12-26					QUX61288.1	2021-04-20
QWU48938.1	2021-02-18		UID56554.1	2021-07-07		UKR81602.1	2021-12-27					QUX61624.1	2021-04-18
QWY19840.1	2021-02-18		UID56566.1	2021-07-07		UKR81614.1	2021-12-26					QUX80761.1	2021-03-31
QVE55903.1	2021-02-18		UID56578.1	2021-07-07		UKR81638.1	2021-12-27					QUW96095.1	2021-04-19
QUW05386.1	2021-02-18		UID56590.1	2021-07-07		UKR81650.1	2021-12-26					QUW96155.1	2021-04-19
QTY54712.1	2021-02-18		UID56602.1	2021-07-07		UKR81734.1	2021-12-27					QUW96167.1	2021-04-20
QTY54724.1	2021-02-18		UID56614.1	2021-07-07		UKR81746.1	2021-12-26					QUW96179.1	2021-04-18
QTY54748.1	2021-02-18		UID56626.1	2021-07-07		UKR81805.1	2021-12-26					QUW96227.1	2021-04-19
QTY54784.1	2021-02-18		UID56638.1	2021-07-07		UKR81817.1	2021-12-26					QUW96239.1	2021-04-18
QTY54796.1	2021-02-18		UID56650.1	2021-07-07		UKR81829.1	2021-12-26					QUW96251.1	2021-04-19
QTY54820.1	2021-02-18		UID56662.1	2021-07-07		UKR81865.1	2021-12-27					QUW96263.1	2021-04-19
QTY54832.1	2021-02-18		UIC89379.1	2021-07-07		UKR81889.1	2021-12-27					QUW96275.1	2021-04-19
QTY55031.1	2021-02-18		UIC89618.1	2021-07-07		UKR81925.1	2021-12-27					QUW96299.1	2021-04-18
QTY55138.1	2021-02-18		UIC89664.1	2021-07-07		UKR81985.1	2021-12-27					QUW96311.1	2021-04-19
QTY55174.1	2021-02-18		UIC89700.1	2021-07-07		UKR81997.1	2021-12-27					QUW96335.1	2021-04-19
QTY55209.1	2021-02-18		UIC89712.1	2021-07-07		UKR82021.1	2021-12-27					QUW96347.1	2021-04-18
QTY55221.1	2021-02-18		UIC89808.1	2021-07-07		UKR82045.1	2021-12-26					QUW96359.1	2021-04-18
QTY55269.1	2021-02-18		UIC89880.1	2021-07-07		UKR82057.1	2021-12-26					QUW96371.1	2021-04-18
QTY55281.1	2021-02-18		UIC89963.1	2021-07-07		UKR82069.1	2021-12-27					QUW96395.1	2021-04-19
QTY56517.1	2021-02-18		UIC89987.1	2021-07-07		UKR82105.1	2021-12-27					QUV64429.1	2021-04-29
QTQ43480.1	2021-02-18		UIC89999.1	2021-07-07		UKR82153.1	2021-12-26					QUV64609.1	2021-04-15
QTJ82824.1	2021-02-18		UID01179.1	2021-07-07		UKR82177.1	2021-12-27					QUV64621.1	2021-04-13
QTF10967.1	2021-02-18		UID01418.1	2021-07-07		UKR82189.1	2021-12-27					QUV64645.1	2021-04-16
QTG18072.1	2021-02-18		UID01464.1	2021-07-07		UKR82225.1	2021-12-27					QUV64669.1	2021-04-16
QTG18084.1	2021-02-18		UID01500.1	2021-07-07		UKR82249.1	2021-12-26					QUV64681.1	2021-04-19
QTG18120.1	2021-02-18		UID01512.1	2021-07-07		UKR82273.1	2021-12-27					QUV64693.1	2021-04-16
QTG18132.1	2021-02-18		UID01608.1	2021-07-07		UKR82369.1	2021-12-26					QUV64717.1	2021-04-16
QTG18168.1	2021-02-18		UID01680.1	2021-07-07		UKR82393.1	2021-12-26					QUV64729.1	2021-04-13
QTG18180.1	2021-02-18		UID01763.1	2021-07-07		UKR82405.1	2021-12-26					QUV64752.1	2021-04-16
QTG18216.1	2021-02-18		UID01787.1	2021-07-07		UKR82417.1	2021-12-27					QUV64764.1	2021-04-16
QTG18252.1	2021-02-18		UID01799.1	2021-07-07		UKR82465.1	2021-12-27					QUV64776.1	2021-04-16
QTG18312.1	2021-02-18		UHY55952.1	2021-07-07		UKS05748.1	2021-12-28					QUV64788.1	2021-04-16
QTG18324.1	2021-02-18		UHY56588.1	2021-07-07		UKS05760.1	2021-12-30					QUV64895.1	2021-04-15
QTG18348.1	2021-02-18		UHY58130.1	2021-07-07		UKS05772.1	2021-12-30					QUV64990.1	2021-04-17
QTG18360.1	2021-02-18		UHD95460.1	2021-07-07		UKS05784.1	2021-12-30					QUV65108.1	2021-04-17
QTG18372.1	2021-02-18		UHD95484.1	2021-07-07		UKS05832.1	2021-12-30					QUV65120.1	2021-04-18
QTG18384.1	2021-02-18		UHD95496.1	2021-07-07		UKS05868.1	2021-12-28					QUV65132.1	2021-04-18
QTG18756.1	2021-02-18		UHD95532.1	2021-07-07		UKS05880.1	2021-12-28					QUV65168.1	2021-04-19
QTG18792.1	2021-02-18		UHD95556.1	2021-07-07		UKS05928.1	2021-12-21					QUV65264.1	2021-04-17
QTG18816.1	2021-02-18		UHD95568.1	2021-07-07		UKS05940.1	2021-12-30					QUV65288.1	2021-04-19
QTG19092.1	2021-02-18		UHD95580.1	2021-07-07		UKS06036.1	2021-12-29					QUV65300.1	2021-04-20
QTG19152.1	2021-02-18		UHD95616.1	2021-07-07		UKS06048.1	2021-12-29					QUV65324.1	2021-04-18
QTG19164.1	2021-02-18		UHD95628.1	2021-07-07		UKP91704.1	2021-12-13					QUV65336.1	2021-04-19
QTG19176.1	2021-02-18		UHD95640.1	2021-07-07		UKP91716.1	2021-12-14					QUV65348.1	2021-04-17
QTG19212.1	2021-02-18		UHD95663.1	2021-07-07		UKP91728.1	2021-12-14					QUV65408.1	2021-04-17
QTG19272.1	2021-02-18		UHD95687.1	2021-07-07		UKP91740.1	2021-12-15					QUV65420.1	2021-04-20
QTG19296.1	2021-02-18		UHD95699.1	2021-07-07		UKP91776.1	2021-12-15					QUV65444.1	2021-04-19
QTG19356.1	2021-02-18		UHD95711.1	2021-07-07		UKP91788.1	2021-12-16					QUV65492.1	2021-04-15
QTG19380.1	2021-02-18		UHD95723.1	2021-07-07		UKP91800.1	2021-12-17					QUU17282.1	2021-04-13
QTG19392.1	2021-02-18		UGW10750.1	2021-07-07		UKP91848.1	2021-12-19					QUU17618.1	2021-04-12
QTG19428.1	2021-02-18		UGW11386.1	2021-07-07		UKP91944.1	2021-12-23					QUU17858.1	2021-04-13
QTG19440.1	2021-02-18		UGW12929.1	2021-07-07		UKP91992.1	2021-12-26					QUU17954.1	2021-04-13
QTG19488.1	2021-02-18		UEZ25929.1	2021-07-07		UKP92052.1	2021-12-28					QUU18098.1	2021-04-12
QTG19596.1	2021-02-18		UEZ28031.1	2021-07-07		UKP92088.1	2021-12-28					QUU18170.1	2021-04-14
QTG19704.1	2021-02-18		UDF44666.1	2021-07-07		UKP92100.1	2021-12-28					QUU18182.1	2021-04-13
QTG19716.1	2021-02-18		UBF95961.1	2021-07-07		UKP92112.1	2021-12-28					QUU18650.1	2021-04-13
QTG19728.1	2021-02-18		UBG19612.1	2021-07-07		UKP92124.1	2021-12-28					QUU19562.1	2021-04-13
QTG20424.1	2021-02-18		UBG43982.1	2021-07-07		UKP92147.1	2021-12-29					QUU19897.1	2021-04-10
QTG20784.1	2021-02-18		UBG43994.1	2021-07-07		UKP92159.1	2021-12-29					QUU20208.1	2021-04-14
QTG20868.1	2021-02-18		UBG44006.1	2021-07-07		UKP92195.1	2021-12-29					QUU30126.1	2021-04-17
QTG20880.1	2021-02-18		UAR23591.1	2021-07-07		UKP92207.1	2021-12-29					QUU30292.1	2021-04-17
QTG20940.1	2021-02-18		QZC98110.1	2021-07-07		UKP92243.1	2021-12-29					QUU30436.1	2021-04-16
QTG22404.1	2021-02-18		QZD02386.1	2021-07-07		UKP92255.1	2021-12-29					QUU30976.1	2021-04-16
QTG22512.1	2021-02-18		QZD03044.1	2021-07-07		UKP92279.1	2021-12-29					QUU32351.1	2021-04-16
QTF77275.1	2021-02-18		QZD03174.1	2021-07-07		UKP92291.1	2021-12-29					QUU32435.1	2021-04-17
QTF77575.1	2021-02-18		QZD03254.1	2021-07-07		UKP92303.1	2021-12-29					QUU32543.1	2021-04-16
QTF77767.1	2021-02-18		QZD05143.1	2021-07-07		UKP92338.1	2021-12-29					QUU33524.1	2021-04-16
QTF12598.1	2021-02-18		QZD06028.1	2021-07-07		UKP92350.1	2021-12-29					QUU33679.1	2021-04-16
QTF50985.1	2021-02-18		QZD07458.1	2021-07-07		UKP92362.1	2021-12-29					QUU33991.1	2021-04-18
QTD18563.1	2021-02-18		QZD13296.1	2021-07-07		UKP92374.1	2021-12-29					QUU34255.1	2021-04-18
QTC04270.1	2021-02-18		QZD13846.1	2021-07-07		UKP92386.1	2021-12-29					QUU34399.1	2021-04-18
QTC25892.1	2021-02-18		QZD24003.1	2021-07-07		UKP92422.1	2021-12-29					QUU34530.1	2021-04-18
QTC25916.1	2021-02-18		QYV77724.1	2021-07-07		UKP92434.1	2021-12-29					QUU34566.1	2021-04-16
QTC25928.1	2021-02-18		QYV97340.1	2021-07-07		UKP92446.1	2021-12-30					QUU34877.1	2021-04-17
QTC25952.1	2021-02-18		QYP54222.1	2021-07-07		UKP92458.1	2021-12-30					QUU35045.1	2021-04-18
QTC25976.1	2021-02-18		QYP54357.1	2021-07-07		UKP92470.1	2021-12-30					QUU35463.1	2021-04-17
QTC25988.1	2021-02-18		QYN95950.1	2021-07-07		UKQ05558.1	2021-12-27					QUU35703.1	2021-04-17
QTC26048.1	2021-02-18		QYJ43571.1	2021-07-07		UKQ05606.1	2021-12-29					QUU36254.1	2021-04-16
QTC26072.1	2021-02-18		QYJ48518.1	2021-07-07		UKQ05654.1	2021-12-29					QUU36362.1	2021-04-17
QTC26143.1	2021-02-18		QYJ49188.1	2021-07-07		UKQ05666.1	2021-12-28					QUU36518.1	2021-04-17
QTC26155.1	2021-02-18		QYJ53009.1	2021-07-07		UKQ05809.1	2021-12-20					QUU36674.1	2021-04-17
QTC26179.1	2021-02-18		QYJ53021.1	2021-07-07		UKQ05821.1	2021-12-20					QUU37045.1	2021-04-15
QTC26191.1	2021-02-18		QYH76462.1	2021-07-07		UKQ05844.1	2021-12-20					QUU37057.1	2021-04-15
QTC26203.1	2021-02-18		QYH76606.1	2021-07-07		UKQ05867.1	2021-12-20					QUU37081.1	2021-04-15
QTC26215.1	2021-02-18		QYH80336.1	2021-07-07		UKQ05879.1	2021-12-20					QUU37393.1	2021-04-15
QTC26239.1	2021-02-18		QYH80807.1	2021-07-07		UKQ05891.1	2021-12-21					QUU37765.1	2021-04-14
QTC26251.1	2021-02-18		QYH82483.1	2021-07-07		UKQ05903.1	2021-12-20					QUU38267.1	2021-04-14
QTC26263.1	2021-02-18		QYH83583.1	2021-07-07		UKQ05927.1	2021-12-20					QUU38411.1	2021-04-14
QTC26275.1	2021-02-18		QYI20030.1	2021-07-07		UKQ05939.1	2021-12-20					QUU38423.1	2021-04-14
QTC26323.1	2021-02-18		QYB90257.1	2021-07-07		UKQ05951.1	2021-12-20					QUU38531.1	2021-04-14
QTC26347.1	2021-02-18		QYA49773.1	2021-07-07		UKQ05963.1	2021-12-20					QUU39130.1	2021-04-15
QTC26359.1	2021-02-18		QYA69693.1	2021-07-07		UKQ05998.1	2021-12-20					QUU39190.1	2021-04-15
QTC26395.1	2021-02-18		QXU65913.1	2021-07-07		UKQ06021.1	2021-12-20					QUU39298.1	2021-04-16
QTC26419.1	2021-02-18		QXQ22462.1	2021-07-07		UKQ06033.1	2021-12-20					QUU39489.1	2021-04-16
QTC26431.1	2021-02-18		QXQ22474.1	2021-07-07		UKQ06056.1	2021-12-20					QUU39680.1	2021-04-18
QTC26455.1	2021-02-18		QXQ22582.1	2021-07-07		UKQ06068.1	2021-12-20					QUU39764.1	2021-04-17
QTC26503.1	2021-02-18		QXQ22786.1	2021-07-07		UKQ06092.1	2021-12-20					QUU39836.1	2021-04-17
QTC26563.1	2021-02-18		QXQ23086.1	2021-07-07		UKQ06104.1	2021-12-20					QUU40207.1	2021-04-17
QSY45221.1	2021-02-18		QXT25600.1	2021-07-07		UKQ06116.1	2021-12-20					QUU40627.1	2021-04-17
QSY45245.1	2021-02-18		QXP81119.1	2021-07-07		UKQ06128.1	2021-12-20					QUU40999.1	2021-04-15
QSX91939.1	2021-02-18		QXP81455.1	2021-07-07		UKQ06140.1	2021-12-20					QUU41035.1	2021-04-15
QSX92849.1	2021-02-18		QXP81611.1	2021-07-07		UKQ06164.1	2021-12-20					QUU41263.1	2021-04-15
QSU71785.1	2021-02-18		QXP81803.1	2021-07-07		UKQ06176.1	2021-12-20					QUU41801.1	2021-04-17
QSU71809.1	2021-02-18		QXP81875.1	2021-07-07		UKQ06223.1	2021-12-21					QUU42207.1	2021-04-17
QSU71833.1	2021-02-18		UMG11157.1	2021-07-08		UKQ06259.1	2021-12-20					QUU42315.1	2021-04-16
QSU71869.1	2021-02-18		ULM80196.1	2021-07-08		UKQ06307.1	2021-12-20					QUU42351.1	2021-04-17
QSV19505.1	2021-02-18		UJZ13717.1	2021-07-08		UKQ06355.1	2021-12-21					QUU42519.1	2021-04-17
QSV20152.1	2021-02-18		UJZ13952.1	2021-07-08		UKQ06367.1	2021-12-20					QUV23202.1	2021-04-19
QSQ88639.1	2021-02-18		UJZ21672.1	2021-07-08		UKQ06379.1	2021-12-20					QUV23406.1	2021-04-19
QSQ88651.1	2021-02-18		UJZ21780.1	2021-07-08		UKQ06391.1	2021-12-20					QUV23453.1	2021-04-19
QSR15318.1	2021-02-18		UJZ22660.1	2021-07-08		UKQ06415.1	2021-12-21					QUV25638.1	2021-04-19
QSR15330.1	2021-02-18		UJZ22744.1	2021-07-08		UKQ06462.1	2021-12-20					QUV25924.1	2021-04-19
UFI41127.1	2021-02-19		UJV02621.1	2021-07-08		UKQ06486.1	2021-12-21					QUV26438.1	2021-04-19
UFA24924.1	2021-02-19		UJV02633.1	2021-07-08		UKQ06498.1	2021-12-21					QUV26845.1	2021-04-20
QYV28914.1	2021-02-19		UJV02645.1	2021-07-08		UKQ06510.1	2021-12-21					QUV31098.1	2021-04-20
QYV28950.1	2021-02-19		UJV02657.1	2021-07-08		UKQ06522.1	2021-12-21					QUV31133.1	2021-04-20
QYV29044.1	2021-02-19		UJV02669.1	2021-07-08		UKQ06534.1	2021-12-21					QUV31277.1	2021-04-20
QYV29350.1	2021-02-19		UJV02681.1	2021-07-08		UKQ06546.1	2021-12-21					QUV33941.1	2021-04-22
QXY76549.1	2021-02-19		UJV02705.1	2021-07-08		UKQ06569.1	2021-12-21					QUV34109.1	2021-04-22
QXX34623.1	2021-02-19		UJV02717.1	2021-07-08		UKQ06581.1	2021-12-21					QUV34325.1	2021-04-22
QXR90961.1	2021-02-19		UJV02741.1	2021-07-08		UKQ06593.1	2021-12-21					QUV34600.1	2021-04-22
QWF08537.1	2021-02-19		UJV02753.1	2021-07-08		UKQ06605.1	2021-12-21					QUV35056.1	2021-04-23
QWA87344.1	2021-02-19		UJV02765.1	2021-07-08		UKQ06617.1	2021-12-21					QUV41663.1	2021-04-21
QWA87356.1	2021-02-19		UJV02777.1	2021-07-08		UKQ06629.1	2021-12-21					QUV41675.1	2021-04-21
QVE55915.1	2021-02-19		UJV02789.1	2021-07-08		UKQ06652.1	2021-12-20					QUV42022.1	2021-04-21
QUW05122.1	2021-02-19		UJV02801.1	2021-07-08		UKQ06687.1	2021-12-20					QUV42478.1	2021-04-22
QUW05158.1	2021-02-19		UJV02813.1	2021-07-08		UKQ06699.1	2021-12-20					QUV42538.1	2021-04-22
QUW05278.1	2021-02-19		UJV02825.1	2021-07-08		UKQ06711.1	2021-12-20					QUV43652.1	2021-04-23
QUW05314.1	2021-02-19		UJV02849.1	2021-07-08		UKQ06759.1	2021-12-20					QUV43676.1	2021-04-23
QTY54736.1	2021-02-19		UJV02861.1	2021-07-08		UKQ06771.1	2021-12-20					QUV44346.1	2021-04-24
QTY54995.1	2021-02-19		UJV02897.1	2021-07-08		UKQ06795.1	2021-12-20					QUV45230.1	2021-04-24
QTY55007.1	2021-02-19		UJV02991.1	2021-07-08		UKQ06807.1	2021-12-20					QUV45337.1	2021-04-24
QTY55019.1	2021-02-19		UJV03014.1	2021-07-08		UKQ06831.1	2021-12-20					QUV45780.1	2021-04-24
QTY55066.1	2021-02-19		UJV03026.1	2021-07-08		UKQ06855.1	2021-12-20					QUV45864.1	2021-04-24
QTY55078.1	2021-02-19		UJV03050.1	2021-07-08		UKQ06867.1	2021-12-20					QUV45960.1	2021-04-24
QTY55090.1	2021-02-19		UJV03086.1	2021-07-08		UKQ06879.1	2021-12-20					QUV46116.1	2021-04-24
QTY55102.1	2021-02-19		UJV03121.1	2021-07-08		UKQ06891.1	2021-12-20					QUV47520.1	2021-04-20
QTY55114.1	2021-02-19		UJV03168.1	2021-07-08		UKQ06903.1	2021-12-20					QUV48436.1	2021-04-22
QTY55126.1	2021-02-19		UJV03204.1	2021-07-08		UKQ06915.1	2021-12-20					QUV49736.1	2021-04-24
QTY55162.1	2021-02-19		UJV03251.1	2021-07-08		UKQ06927.1	2021-12-21					QUV61840.1	2021-04-21
QTY55605.1	2021-02-19		UJV03263.1	2021-07-08		UKQ06939.1	2021-12-21					QUV63314.1	2021-04-19
QTY55617.1	2021-02-19		UJV03298.1	2021-07-08		UKQ06951.1	2021-12-21					QUV63326.1	2021-04-18
QTY55821.1	2021-02-19		UJV03333.1	2021-07-08		UKQ06963.1	2021-12-21					QUV63338.1	2021-04-19
QTY55845.1	2021-02-19		UJV03357.1	2021-07-08		UKQ06975.1	2021-12-21					QUV63374.1	2021-04-19
QTY55857.1	2021-02-19		UJV03369.1	2021-07-08		UKQ06987.1	2021-12-21					QUV63398.1	2021-04-17
QTY55869.1	2021-02-19		UJV03429.1	2021-07-08		UKQ06999.1	2021-12-21					QUV63410.1	2021-04-19
QTY55893.1	2021-02-19		UJV03441.1	2021-07-08		UKQ07022.1	2021-12-21					QUV63434.1	2021-04-18
QTT01358.1	2021-02-19		UJV03465.1	2021-07-08		UKQ07034.1	2021-12-21					QUV63446.1	2021-04-18
QTJ23589.1	2021-02-19		UJV03489.1	2021-07-08		UKQ07046.1	2021-12-20					QUV63458.1	2021-04-18
QTJ83208.1	2021-02-19		UJV03557.1	2021-07-08		UKQ07058.1	2021-12-20					QUV63986.1	2021-04-02
QTJ83556.1	2021-02-19		UJV03569.1	2021-07-08		UKQ07070.1	2021-12-20					QUS53172.1	2021-04-27
QTF13030.1	2021-02-19		UJV03592.1	2021-07-08		UKQ07082.1	2021-12-21					QUS53184.1	2021-04-26
QTF13066.1	2021-02-19		UJV03604.1	2021-07-08		UKQ07094.1	2021-12-21					QUS53196.1	2021-04-21
QTF13138.1	2021-02-19		UJV03652.1	2021-07-08		UKQ07106.1	2021-12-21					QUS65546.1	2021-04-15
QTF13150.1	2021-02-19		UJV03664.1	2021-07-08		UKQ07129.1	2021-12-20					QUS65594.1	2021-04-13
QTF13270.1	2021-02-19		UJV03676.1	2021-07-08		UKQ07141.1	2021-12-20					QUS65642.1	2021-04-12
QTF13282.1	2021-02-19		UJV03722.1	2021-07-08		UKQ07153.1	2021-12-20					QUS65654.1	2021-04-14
QTF13402.1	2021-02-19		UJV03734.1	2021-07-08		UKQ07165.1	2021-12-20					QUS65678.1	2021-04-14
QTF13486.1	2021-02-19		UJV03746.1	2021-07-08		UKQ07177.1	2021-12-20					QUS65690.1	2021-04-10
QTF13510.1	2021-02-19		UJV03758.1	2021-07-08		UKQ07213.1	2021-12-20					QUS65702.1	2021-04-13
QTG18060.1	2021-02-19		UJV03770.1	2021-07-08		UKQ07225.1	2021-12-21					QUS65714.1	2021-04-14
QTG18108.1	2021-02-19		UJV03794.1	2021-07-08		UKQ07248.1	2021-12-21					QUS65738.1	2021-04-12
QTG18144.1	2021-02-19		UJV03806.1	2021-07-08		UKQ07271.1	2021-12-21					QUS65750.1	2021-04-14
QTG18264.1	2021-02-19		UJV03818.1	2021-07-08		UKQ07283.1	2021-12-21					QUS65774.1	2021-04-14
QTG18288.1	2021-02-19		UJV03830.1	2021-07-08		UKQ07295.1	2021-12-21					QUS65798.1	2021-04-12
QTG18408.1	2021-02-19		UJV03842.1	2021-07-08		UKQ07307.1	2021-12-21					QUS65810.1	2021-04-10
QTG18420.1	2021-02-19		UJV03866.1	2021-07-08		UKQ07319.1	2021-12-21					QUS65822.1	2021-04-10
QTG19056.1	2021-02-19		UJV03878.1	2021-07-08		UKQ07331.1	2021-12-20					QUS65834.1	2021-04-14
QTG19068.1	2021-02-19		UJV03890.1	2021-07-08		UKQ07355.1	2021-12-20					QUS66434.1	2021-04-12
QTG19116.1	2021-02-19		UJV03902.1	2021-07-08		UKQ07367.1	2021-12-20					QUS66889.1	2021-04-12
QTG19128.1	2021-02-19		UJV03914.1	2021-07-08		UKQ07379.1	2021-12-20					QUS67812.1	2021-04-12
QTG19140.1	2021-02-19		UJV03950.1	2021-07-08		UKQ07391.1	2021-12-20					QUS67884.1	2021-04-12
QTG19188.1	2021-02-19		UJV03974.1	2021-07-08		UKQ07403.1	2021-12-20					QUS67980.1	2021-04-12
QTG19200.1	2021-02-19		UJV03986.1	2021-07-08		UKQ07415.1	2021-12-20					QUS68866.1	2021-04-12
QTG19224.1	2021-02-19		UJV04010.1	2021-07-08		UKQ07427.1	2021-12-20					QUS69202.1	2021-04-13
QTG19236.1	2021-02-19		UJV04022.1	2021-07-08		UKQ07439.1	2021-12-20					QUS69274.1	2021-04-12
QTG19260.1	2021-02-19		UJV04034.1	2021-07-08		UKQ07451.1	2021-12-20					QUS69598.1	2021-04-13
QTG19320.1	2021-02-19		UJV04046.1	2021-07-08		UKQ07463.1	2021-12-20					QUS69754.1	2021-04-13
QTG20304.1	2021-02-19		UJV04070.1	2021-07-08		UKQ07475.1	2021-12-20					QUS69958.1	2021-04-13
QTG20412.1	2021-02-19		UJV04094.1	2021-07-08		UKQ07499.1	2021-12-21					QUS70150.1	2021-04-13
QTG20436.1	2021-02-19		UJV04106.1	2021-07-08		UKQ07511.1	2021-12-21					QUS70246.1	2021-04-13
QTG20448.1	2021-02-19		UJV04130.1	2021-07-08		UKQ07523.1	2021-12-21					QUS71302.1	2021-04-15
QTG20520.1	2021-02-19		UJV04142.1	2021-07-08		UKQ07547.1	2021-12-21					QUS72258.1	2021-04-13
QTG20796.1	2021-02-19		UJV04166.1	2021-07-08		UKQ07570.1	2021-12-21					QUS72725.1	2021-04-16
QTG20808.1	2021-02-19		UJV04178.1	2021-07-08		UKQ07641.1	2021-12-21					QUS72821.1	2021-04-16
QTG20820.1	2021-02-19		UJV04190.1	2021-07-08		UKQ07653.1	2021-12-21					QUS73181.1	2021-04-16
QTG20832.1	2021-02-19		UJV04262.1	2021-07-08		UKQ07677.1	2021-12-21					QUS73841.1	2021-04-13
QTG20844.1	2021-02-19		UJV04321.1	2021-07-08		UKQ07689.1	2021-12-21					QUS73949.1	2021-04-14
QTG20904.1	2021-02-19		UJV04345.1	2021-07-08		UKQ07701.1	2021-12-21					QUS74690.1	2021-04-14
QTG20916.1	2021-02-19		UJV04417.1	2021-07-08		UKQ07713.1	2021-12-21					QUS74894.1	2021-04-14
QTG20928.1	2021-02-19		UJV04429.1	2021-07-08		UKQ07737.1	2021-12-21					QUS76200.1	2021-04-13
QTG20952.1	2021-02-19		UJV04441.1	2021-07-08		UKQ07749.1	2021-12-21					QUS76487.1	2021-04-15
QTG20976.1	2021-02-19		UJV04453.1	2021-07-08		UKQ07761.1	2021-12-21					QUS76655.1	2021-04-15
QTG20988.1	2021-02-19		UJV04465.1	2021-07-08		UKQ07773.1	2021-12-21					QUS77411.1	2021-04-14
QTF76891.1	2021-02-19		UJV04513.1	2021-07-08		UKQ07785.1	2021-12-21					QUS77651.1	2021-04-14
QTF76975.1	2021-02-19		UJV04537.1	2021-07-08		UKQ07797.1	2021-12-21					QUS78142.1	2021-04-14
QTF77479.1	2021-02-19		UJV04559.1	2021-07-08		UKQ07809.1	2021-12-21					QUS78346.1	2021-04-15
QTF77647.1	2021-02-19		UJV04583.1	2021-07-08		UKQ07821.1	2021-12-21					QUS79545.1	2021-04-14
QTF77731.1	2021-02-19		UJV04606.1	2021-07-08		UKQ07833.1	2021-12-21					QUS79844.1	2021-04-15
QTF77803.1	2021-02-19		UJV04642.1	2021-07-08		UKQ07845.1	2021-12-21					QUS79928.1	2021-04-14
QTF77851.1	2021-02-19		UJV04666.1	2021-07-08		UKQ07857.1	2021-12-21					QUS80000.1	2021-04-15
QTF78104.1	2021-02-19		UJV04678.1	2021-07-08		UKQ07869.1	2021-12-21					QUS80252.1	2021-04-15
QTF16424.1	2021-02-19		UJV04736.1	2021-07-08		UKQ07881.1	2021-12-21					QUS80300.1	2021-04-14
QTF16484.1	2021-02-19		UJV04748.1	2021-07-08		UKQ07893.1	2021-12-21					QUS80384.1	2021-04-15
QTF50997.1	2021-02-19		UJV04784.1	2021-07-08		UKQ07916.1	2021-12-21					QUS80576.1	2021-04-15
QTE04727.1	2021-02-19		UJV04832.1	2021-07-08		UKQ07928.1	2021-12-21					QUS80636.1	2021-04-14
QTE05627.1	2021-02-19		UJV04844.1	2021-07-08		UKQ07940.1	2021-12-21					QUS81114.1	2021-04-15
QTD18491.1	2021-02-19		UJV04913.1	2021-07-08		UKQ07952.1	2021-12-21					QUS81793.1	2021-04-15
QTD18503.1	2021-02-19		UJV04925.1	2021-07-08		UKQ07964.1	2021-12-21					QUS83326.1	2021-04-12
QTD18587.1	2021-02-19		UJV04972.1	2021-07-08		UKQ07976.1	2021-12-21					QUS83338.1	2021-04-13
QTC24477.1	2021-02-19		UJV05007.1	2021-07-08		UKQ07988.1	2021-12-21					QUS83625.1	2021-04-09
QTC25904.1	2021-02-19		UJV05019.1	2021-07-08		UKQ08000.1	2021-12-21					QUS93305.1	2021-04-24
QTC25940.1	2021-02-19		UJV05043.1	2021-07-08		UKQ08023.1	2021-12-21					QUS93317.1	2021-04-23
QTC25964.1	2021-02-19		UJV05055.1	2021-07-08		UKQ08035.1	2021-12-21					QUS93329.1	2021-04-23
QTC26024.1	2021-02-19		UJV05067.1	2021-07-08		UKQ08047.1	2021-12-21					QUS93341.1	2021-04-24
QTC26036.1	2021-02-19		UJV05115.1	2021-07-08		UKQ08071.1	2021-12-21					QUS93353.1	2021-04-26
QTC26095.1	2021-02-19		UJV05138.1	2021-07-08		UKQ08094.1	2021-12-21					QUS93365.1	2021-04-25
QTC26119.1	2021-02-19		UJV05162.1	2021-07-08		UKQ08106.1	2021-12-21					QUS93377.1	2021-04-25
QTC26131.1	2021-02-19		UJV05197.1	2021-07-08		UKQ08129.1	2021-12-21					QUS93389.1	2021-04-26
QTC26167.1	2021-02-19		UJV05209.1	2021-07-08		UKQ08141.1	2021-12-21					QUS93401.1	2021-04-26
QTC26227.1	2021-02-19		UJV05221.1	2021-07-08		UKQ08153.1	2021-12-21					QUS93413.1	2021-04-26
QTC26299.1	2021-02-19		UJV05233.1	2021-07-08		UKQ08165.1	2021-12-21					QUS93425.1	2021-04-24
QTC26311.1	2021-02-19		UJV05269.1	2021-07-08		UKQ08177.1	2021-12-21					QUS93437.1	2021-04-25
QTC26335.1	2021-02-19		UID56018.1	2021-07-08		UKQ08189.1	2021-12-21					QUS93449.1	2021-04-25
QTC26383.1	2021-02-19		UID56494.1	2021-07-08		UKQ08201.1	2021-12-21					QUP80876.1	2021-04-07
QTC26515.1	2021-02-19		UID56506.1	2021-07-08		UKQ08213.1	2021-12-21					QUQ02319.1	2021-04-07
QTC26539.1	2021-02-19		UID57144.1	2021-07-08		UKQ08225.1	2021-12-21					QUQ02523.1	2021-04-11
QSY45281.1	2021-02-19		UHY56693.1	2021-07-08		UKQ08248.1	2021-12-21					QUQ02571.1	2021-04-15
QSY45293.1	2021-02-19		UHY56705.1	2021-07-08		UKQ08260.1	2021-12-21					QUQ02822.1	2021-04-12
QSZ40297.1	2021-02-19		UHY56717.1	2021-07-08		UKQ08272.1	2021-12-21					QUQ04849.1	2021-04-14
QSU71821.1	2021-02-19		UHY56729.1	2021-07-08		UKQ08458.1	2021-12-28					QUQ05448.1	2021-04-07
QSU75843.1	2021-02-19		UHY56741.1	2021-07-08		UKQ08553.1	2021-12-28					QUQ07118.1	2021-04-04
QSU75855.1	2021-02-19		UHY56753.1	2021-07-08		UKQ08612.1	2021-12-28					QUQ07418.1	2021-04-04
[truncated: 173,353 more rows]
