# Supplementary material for: Emergence of Genomic Diversity in the Spike Protein of the “Omicron” Variant
Source: Viruses. 2023 Oct 21;15(10):2132. doi: 10.3390/v15102132 (PMC10612054; doi:10.3390/v15102132)
Supplement: Supplementary file 1 [file viruses-15-02132-s001.zip › Supplementary-Table S2.xlsx]

## Sheet:  African or African American
rsIDs	Allele Count African/African American	Allele Number African/African American	Allele frequency
rs147311723	268	18743	0.0142987
rs149039346	111	19019	0.00583627
rs138390800	74	18878	0.00391991
rs73635825	63	18961	0.00332261
rs41303171	50	18620	0.00268528
rs145437639	23	18851	0.00122009
rs4646116	18	19021	0.000946322
rs761944150	7	19030	0.00036784
rs148771870	5	18849	0.000265266
rs766996587	5	19063	0.000262288
rs185525294	3	13070	0.000229533
rs143158922	4	18992	0.000210615
rs1384237654	1	5891	0.00016975
rs1228927272	1	5914	0.00016909
rs372272603	3	18806	0.000159524
rs140857723	3	18873	0.000158957
rs372924787	3	18947	0.000158336
rs780574871	2	12775	0.000156556
rs139980377	2	12839	0.000155775
rs747988885	2	12913	0.000154883
rs139773121	2	13112	0.000152532
rs1316056737	2	13150	0.000152091
rs1161338919	2	18283	0.000109391
rs142443432	2	18779	0.000106502
rs201035388	2	18898	0.000105831
rs899455705	2	19016	0.000105175
rs146676783	2	19045	0.000105014
rs889263894	2	19057	0.000104948
rs1199100713	2	19074	0.000104855
rs200973492	1	11663	8.57412e-05
rs140016715	1	12302	8.12876e-05
rs772143709	1	12620	7.92393e-05
rs775542703	1	12677	7.8883e-05
rs1391451327	1	12702	7.87278e-05
rs746153383	1	12761	7.83638e-05
rs771107251	1	12828	7.79545e-05
rs759579097	1	13058	7.65814e-05
rs373153165	1	13099	7.63417e-05
rs763939235	1	13130	7.61615e-05
rs774621083	1	13135	7.61325e-05
rs1316799731	1	13159	7.59936e-05
rs748359955	1	17124	5.83976e-05
rs375923132	1	18723	5.34102e-05
rs372923812	1	18742	5.33561e-05
rs753705431	1	18871	5.29914e-05
rs1016777825	0	12865	0
rs1027571965	0	13136	0
rs1027571965	0	13136	0
rs1052746182	0	12424	0
rs1158307424	0	13115	0
rs1165212018	0	12919	0
rs1173089368	0	13116	0
rs1180242786	0	12915	0
rs1192192618	0	13158	0
rs1192635576	0	13116	0
rs1201908212	0	12941	0
rs1204132218	0	13132	0
rs1205410066	0	13120	0
rs1209307377	0	13160	0
rs1212751713	0	12999	0
rs1222417695	0	13118	0
rs1228750646	0	13152	0
rs1238146879	0	13155	0
rs1238269881	0	12428	0
rs1244687367	0	13158	0
rs1248745003	0	12840	0
rs1256007252	0	13140	0
rs1259850376	0	5833	0
rs1270795706	0	12886	0
rs1284743203	0	13131	0
rs1285805675	0	5732	0
rs1290769028	0	5933	0
rs1295899858	0	12529	0
rs1299103394	0	13161	0
rs1303528080	0	13097	0
rs1305384714	0	5810	0
rs1307986087	0	13023	0
rs1309363592	0	13158	0
rs1315545082	0	13156	0
rs1323382709	0	5953	0
rs1325542104	0	13086	0
rs1327824339	0	13132	0
rs1334127098	0	12758	0
rs1341206593	0	5885	0
rs1345857521	0	12838	0
rs1346564574	0	13144	0
rs1348114695	0	13162	0
rs1350774050	0	12763	0
rs1352508510	0	13158	0
rs1355591379	0	13071	0
rs1360329820	0	12570	0
rs1365935088	0	18976	0
rs1367658189	0	13088	0
rs1395782023	0	13159	0
rs1395878099	0	19003	0
rs140312271	0	13149	0
rs140473595	0	17456	0
rs1406604641	0	13097	0
rs1410274315	0	12931	0
rs1416534293	0	12885	0
rs1418150776	0	13161	0
rs1421749672	0	12947	0
rs142984500	0	19045	0
rs1435872603	0	13146	0
rs143936283	0	18943	0
rs1445263977	0	13117	0
rs1445361759	0	12899	0
rs1447927937	0	13157	0
rs1448326240	0	12433	0
rs144869363	0	12685	0
rs1449878623	0	13129	0
rs1451564530	0	12921	0
rs1457512583	0	13054	0
rs1464340051	0	13027	0
rs147487891	0	13086	0
rs1476137643	0	12816	0
rs1479485636	0	5900	0
rs148036434	0	13045	0
rs1481648983	0	13094	0
rs150172355	0	13115	0
rs183135788	0	18458	0
rs191860450	0	18817	0
rs200180615	0	13126	0
rs200540199	0	18465	0
rs200745906	0	18087	0
rs201715513	0	19146	0
rs201900069	0	18872	0
rs370187012	0	18397	0
rs370610075	0	12788	0
rs372986872	0	12297	0
rs373025684	0	19033	0
rs373025684	0	13114	0
rs375352455	0	12892	0
rs745514718	0	18289	0
rs745744395	0	12606	0
rs746034076	0	13158	0
rs746202722	0	13063	0
rs746808776	0	13151	0
rs747516757	0	12440	0
rs748076875	0	13158	0
rs748163894	0	13153	0
rs749525058	0	12841	0
rs749750821	0	12477	0
rs750052167	0	13156	0
rs750145841	0	13022	0
rs750415079	0	11643	0
rs750955307	0	12975	0
rs751227277	0	12720	0
rs751484521	0	12912	0
rs751572714	0	13160	0
rs751603885	0	13140	0
rs753164828	0	18822	0
rs753705431	0	5745	0
rs754237613	0	13132	0
rs754511501	0	13158	0
rs755445931	0	13136	0
rs755691167	0	13138	0
rs756231991	0	13160	0
rs756358940	0	12864	0
rs756905974	0	13125	0
rs757492005	0	12826	0
rs758142853	0	5834	0
rs758142853	0	13157	0
rs758568640	0	13148	0
rs759134032	0	13143	0
rs759162332	0	13113	0
rs759200680	0	13140	0
rs759590772	0	13141	0
rs760159085	0	13157	0
rs760281053	0	11623	0
rs760321012	0	12557	0
rs760732432	0	13135	0
rs760929786	0	13100	0
rs761269389	0	13147	0
rs761405491	0	12774	0
rs761408882	0	13025	0
rs761408882	0	13025	0
rs761507256	0	12491	0
rs762219565	0	13154	0
rs762357444	0	13027	0
rs762890235	0	13160	0
rs763264372	0	12928	0
rs763395248	0	13147	0
rs763593286	0	13155	0
rs763655186	0	12494	0
rs763994205	0	12907	0
rs764661406	0	13149	0
rs764661406	0	13149	0
rs764682532	0	18949	0
rs764772589	0	12360	0
rs765152220	0	11828	0
rs765733397	0	13154	0
rs766124365	0	12797	0
rs766319182	0	12645	0
rs766518362	0	12711	0
rs767462182	0	13160	0
rs768685219	0	18957	0
rs769030917	0	12659	0
rs769062069	0	12372	0
rs769593006	0	13159	0
rs769821600	0	13142	0
rs771621249	0	13115	0
rs771769548	0	12792	0
rs772347875	0	12377	0
rs772445388	0	12873	0
rs772619843	0	13161	0
rs772641644	0	18632	0
rs772710779	0	13034	0
rs773083611	0	13152	0
rs773746588	0	13156	0
rs773936807	0	12539	0
rs774978137	0	12915	0
rs775181355	0	11325	0
rs775273812	0	13144	0
rs775744448	0	12693	0
rs776226831	0	12658	0
rs776328956	0	18399	0
rs776696484	0	13149	0
rs776886768	0	12897	0
rs776995986	0	18232	0
rs777410473	0	13144	0
rs777568369	0	13157	0
rs778030746	0	13157	0
rs779199005	0	11071	0
rs779651019	0	13155	0
rs779752560	0	11398	0
rs779790336	0	13126	0
rs780128908	0	13096	0
rs781255386	0	13162	0
rs781544129	0	13143	0
rs901495523	0	18333	0
rs902013280	0	19032	0
rs916715573	0	13041	0
rs924799658	0	13160	0
rs961360700	0	12716	0
rs976723413	0	13154	0
chrx-15618883	0	13156	0
chrx-15618883	0	13141	0

## Sheet: Latino or Admixed American
rsIDs	Allele Count Latino/Admixed American	Allele Number Latino/Admixed American	Allele frequency
rs4646116	91	28011	0.00324872
rs41303171	66	24365	0.0027088
rs147311723	13	26815	0.000484803
rs764682532	12	26390	0.000454718
rs779752560	7	20705	0.000338083
rs148771870	6	27942	0.000214731
rs372923812	5	26805	0.000186532
rs138390800	5	27304	0.000183123
rs773083611	5	27339	0.000182889
rs762890235	5	27391	0.000182542
rs751572714	4	27391	0.000146033
rs373025684	4	27765	0.000144066
rs373153165	3	26800	0.00011194
rs762219565	3	27345	0.000109709
rs924799658	3	27349	0.000109693
rs1395782023	3	27376	0.000109585
rs747516757	2	20581	9.7177e-05
rs200540199	2	23408	8.54409e-05
rs916715573	2	26724	7.48391e-05
rs147487891	2	26786	7.46659e-05
rs1435872603	2	27187	7.35646e-05
rs781255386	2	27385	7.30327e-05
rs779199005	1	19354	5.16689e-05
rs772347875	1	19541	5.11745e-05
rs1350774050	1	23697	4.21994e-05
rs1165212018	1	25604	3.90564e-05
rs1016777825	1	26063	3.83686e-05
rs1457512583	1	26345	3.79579e-05
rs1270795706	1	26421	3.78487e-05
rs1476137643	1	26490	3.77501e-05
rs750145841	1	26661	3.7508e-05
rs201035388	1	26670	3.74953e-05
rs760929786	1	27207	3.67552e-05
rs1244687367	1	27322	3.66005e-05
rs1228750646	1	27333	3.65858e-05
rs774621083	1	27362	3.6547e-05
rs1309363592	1	27373	3.65323e-05
rs750052167	1	27388	3.65123e-05
rs746034076	1	27400	3.64964e-05
rs142443432	1	27877	3.58719e-05
rs149039346	1	27901	3.5841e-05
rs1027571965	0	27259	0
rs1027571965	0	27259	0
rs1052746182	0	18403	0
rs1158307424	0	27181	0
rs1161338919	0	25684	0
rs1173089368	0	27223	0
rs1180242786	0	25152	0
rs1192192618	0	27248	0
rs1192635576	0	27048	0
rs1199100713	0	27919	0
rs1201908212	0	26440	0
rs1204132218	0	27295	0
rs1205410066	0	27196	0
rs1209307377	0	27386	0
rs1212751713	0	26737	0
rs1222417695	0	26887	0
rs1228927272	0	619	0
rs1238146879	0	27361	0
rs1238269881	0	24264	0
rs1248745003	0	25296	0
rs1256007252	0	27321	0
rs1259850376	0	620	0
rs1284743203	0	27276	0
rs1285805675	0	618	0
rs1290769028	0	620	0
rs1295899858	0	23769	0
rs1299103394	0	27386	0
rs1303528080	0	27128	0
rs1305384714	0	615	0
rs1307986087	0	26004	0
rs1315545082	0	27359	0
rs1316056737	0	27341	0
rs1316799731	0	27416	0
rs1323382709	0	616	0
rs1325542104	0	26576	0
rs1327824339	0	27349	0
rs1334127098	0	25114	0
rs1341206593	0	623	0
rs1345857521	0	24873	0
rs1346564574	0	27280	0
rs1348114695	0	27394	0
rs1352508510	0	27378	0
rs1355591379	0	26419	0
rs1360329820	0	25396	0
rs1365935088	0	28011	0
rs1367658189	0	27158	0
rs1384237654	0	621	0
rs1391451327	0	24530	0
rs1395878099	0	27654	0
rs139773121	0	26909	0
rs139980377	0	25339	0
rs140016715	0	19340	0
rs140312271	0	27368	0
rs140473595	0	22805	0
rs1406604641	0	27128	0
rs140857723	0	27657	0
rs1410274315	0	26352	0
rs1416534293	0	26071	0
rs1418150776	0	27406	0
rs1421749672	0	26184	0
rs142984500	0	28005	0
rs143158922	0	27642	0
rs143936283	0	27455	0
rs1445263977	0	27225	0
rs1445361759	0	26089	0
rs1447927937	0	27320	0
rs1448326240	0	24601	0
rs144869363	0	22754	0
rs1449878623	0	27226	0
rs1451564530	0	25625	0
rs145437639	0	27546	0
rs1464340051	0	25959	0
rs146676783	0	28010	0
rs1479485636	0	626	0
rs148036434	0	27007	0
rs1481648983	0	27177	0
rs150172355	0	27235	0
rs183135788	0	25291	0
rs185525294	0	26816	0
rs191860450	0	27021	0
rs200180615	0	27194	0
rs200745906	0	24876	0
rs200973492	0	22256	0
rs201715513	0	27926	0
rs201900069	0	26738	0
rs370187012	0	21671	0
rs370610075	0	25656	0
rs372272603	0	27949	0
rs372924787	0	27860	0
rs372986872	0	17507	0
rs373025684	0	27146	0
rs375352455	0	26343	0
rs375923132	0	26615	0
rs73635825	0	27865	0
rs745514718	0	25795	0
rs745744395	0	23993	0
rs746153383	0	23699	0
rs746202722	0	26286	0
rs746808776	0	27311	0
rs747988885	0	26221	0
rs748076875	0	27418	0
rs748163894	0	27361	0
rs748359955	0	21058	0
rs749525058	0	24240	0
rs749750821	0	24038	0
rs750415079	0	22415	0
rs750955307	0	26622	0
rs751227277	0	25317	0
rs751484521	0	26135	0
rs751603885	0	27233	0
rs753164828	0	27947	0
rs753705431	0	619	0
rs753705431	0	27841	0
rs754237613	0	27348	0
rs754511501	0	27415	0
rs755445931	0	27240	0
rs755691167	0	27336	0
rs756231991	0	27357	0
rs756358940	0	25398	0
rs756905974	0	27174	0
rs757492005	0	25344	0
rs758142853	0	613	0
rs758142853	0	27414	0
rs758568640	0	27327	0
rs759134032	0	27310	0
rs759162332	0	26801	0
rs759200680	0	27288	0
rs759579097	0	26817	0
rs759590772	0	27371	0
rs760159085	0	27245	0
rs760281053	0	21995	0
rs760321012	0	25782	0
rs760732432	0	27265	0
rs761269389	0	27380	0
rs761405491	0	25157	0
rs761408882	0	26000	0
rs761408882	0	26000	0
rs761507256	0	23574	0
rs761944150	0	27784	0
rs762357444	0	26715	0
rs763264372	0	25521	0
rs763395248	0	27267	0
rs763593286	0	27354	0
rs763655186	0	25420	0
rs763939235	0	27220	0
rs763994205	0	25519	0
rs764661406	0	27309	0
rs764661406	0	27309	0
rs764772589	0	24853	0
rs765152220	0	22763	0
rs765733397	0	27335	0
rs766124365	0	25326	0
rs766319182	0	22766	0
rs766518362	0	25632	0
rs766996587	0	27926	0
rs767462182	0	27377	0
rs768685219	0	27844	0
rs769030917	0	22902	0
rs769062069	0	18317	0
rs769593006	0	27424	0
rs769821600	0	27255	0
rs771107251	0	24337	0
rs771621249	0	26862	0
rs771769548	0	26121	0
rs772143709	0	24067	0
rs772445388	0	26631	0
rs772619843	0	27400	0
rs772641644	0	26436	0
rs772710779	0	26686	0
rs773746588	0	27370	0
rs773936807	0	23406	0
rs774978137	0	26664	0
rs775181355	0	20855	0
rs775273812	0	27127	0
rs775542703	0	25844	0
rs775744448	0	26189	0
rs776226831	0	24298	0
rs776328956	0	25889	0
rs776696484	0	27366	0
rs776886768	0	25280	0
rs776995986	0	18956	0
rs777410473	0	27300	0
rs777568369	0	27408	0
rs778030746	0	27320	0
rs779651019	0	27415	0
rs779790336	0	27297	0
rs780128908	0	26972	0
rs780574871	0	25921	0
rs781544129	0	27298	0
rs889263894	0	27944	0
rs899455705	0	27534	0
rs901495523	0	20747	0
rs902013280	0	27291	0
rs961360700	0	25097	0
rs976723413	0	27342	0
chrx-15618883	0	27231	0
chrx-15618883	0	27280	0

## Sheet: European
rsIDs	Allele Count European	Allele Number European	Allele frequency
rs41303171	2702	105058	0.0257191
rs4646116	553	111330	0.00496721
rs148771870	208	110360	0.00188474
rs372272603	64	110441	0.000579495
rs142443432	58	110039	0.000527086
rs373025684	37	110912	0.000333598
rs201715513	34	110717	0.000307089
rs201900069	23	109637	0.000209783
rs142984500	18	110847	0.000162386
rs201035388	13	108955	0.000119315
rs200540199	12	102971	0.000116538
rs776328956	12	107242	0.000111896
rs200745906	11	105772	0.000103997
rs776226831	8	94485	8.46695e-05
rs147487891	8	97047	8.24343e-05
rs1285805675	1	13288	7.52559e-05
rs753705431	1	13333	7.50019e-05
rs1259850376	1	13339	7.49681e-05
rs1305384714	1	13354	7.48839e-05
rs758142853	1	13388	7.46938e-05
rs1341206593	1	13462	7.42832e-05
rs1479485636	1	13468	7.42501e-05
rs1290769028	1	13493	7.41125e-05
rs372923812	8	109107	7.33225e-05
rs143936283	6	110790	5.41565e-05
rs146676783	6	111345	5.38866e-05
rs766319182	5	93238	5.36262e-05
rs370187012	5	99329	5.03378e-05
rs765152220	4	90099	4.43956e-05
rs749525058	4	94629	4.22703e-05
rs901495523	4	98633	4.05544e-05
rs140473595	4	102446	3.9045e-05
rs1360329820	3	94422	3.17723e-05
rs756358940	3	95746	3.13329e-05
rs776995986	3	95867	3.12934e-05
rs1270795706	3	96015	3.12451e-05
rs780128908	3	97007	3.09256e-05
rs148036434	3	97128	3.08871e-05
rs140312271	3	97311	3.0829e-05
rs150172355	3	97559	3.07506e-05
rs754511501	3	97821	3.06683e-05
rs147311723	3	109096	2.74987e-05
rs753164828	3	110436	2.71651e-05
rs902013280	3	110519	2.71447e-05
rs753705431	3	110601	2.71245e-05
rs1365935088	3	111023	2.70214e-05
rs760281053	2	88641	2.25629e-05
rs961360700	2	92741	2.15654e-05
rs773936807	2	93391	2.14153e-05
rs761405491	2	93441	2.14039e-05
rs759162332	2	95255	2.09963e-05
rs771769548	2	95621	2.09159e-05
rs1248745003	2	95640	2.09118e-05
rs750145841	2	95792	2.08786e-05
rs1222417695	2	95893	2.08566e-05
rs1355591379	2	96780	2.06654e-05
rs758568640	2	96816	2.06577e-05
rs373153165	2	97105	2.05963e-05
rs755445931	2	97455	2.05223e-05
rs762890235	2	97507	2.05113e-05
rs763395248	2	97642	2.0483e-05
rs746808776	2	97713	2.04681e-05
rs778030746	2	97755	2.04593e-05
rs746034076	2	97785	2.0453e-05
rs748359955	2	97846	2.04403e-05
rs772641644	2	108385	1.84527e-05
rs191860450	2	109501	1.82647e-05
rs145437639	2	110309	1.81309e-05
rs1395878099	2	110783	1.80533e-05
rs768685219	2	110922	1.80307e-05
rs149039346	2	111030	1.80131e-05
rs372986872	1	81133	1.23254e-05
rs769062069	1	82667	1.20967e-05
rs1052746182	1	82945	1.20562e-05
rs775181355	1	86485	1.15627e-05
rs769030917	1	88209	1.13367e-05
rs144869363	1	89597	1.11611e-05
rs1238269881	1	92708	1.07866e-05
rs1345857521	1	92887	1.07658e-05
rs1448326240	1	93370	1.07101e-05
rs747988885	1	94071	1.06303e-05
rs745744395	1	94100	1.0627e-05
rs370610075	1	94207	1.06149e-05
rs757492005	1	94304	1.0604e-05
rs766518362	1	94619	1.05687e-05
rs760321012	1	94626	1.05679e-05
rs1325542104	1	94675	1.05625e-05
rs1334127098	1	94888	1.05387e-05
rs766124365	1	94981	1.05284e-05
rs1445361759	1	95690	1.04504e-05
rs1205410066	1	95833	1.04348e-05
rs746202722	1	95833	1.04348e-05
rs375352455	1	95855	1.04324e-05
rs763994205	1	96009	1.04157e-05
rs763264372	1	96065	1.04096e-05
rs1451564530	1	96109	1.04049e-05
rs1410274315	1	96243	1.03904e-05
rs761408882	1	96266	1.03879e-05
rs750955307	1	96367	1.0377e-05
rs1212751713	1	96664	1.03451e-05
rs775273812	1	96765	1.03343e-05
rs916715573	1	97126	1.02959e-05
rs762357444	1	97132	1.02953e-05
rs767462182	1	97287	1.02789e-05
chrx-15618883	1	97332	1.02741e-05
rs764661406	1	97405	1.02664e-05
rs1449878623	1	97411	1.02658e-05
rs1027571965	1	97416	1.02653e-05
rs1445263977	1	97427	1.02641e-05
rs1367658189	1	97433	1.02635e-05
rs1204132218	1	97448	1.02619e-05
rs1192192618	1	97459	1.02607e-05
rs1481648983	1	97477	1.02588e-05
rs1238146879	1	97507	1.02557e-05
rs781544129	1	97544	1.02518e-05
rs759200680	1	97552	1.02509e-05
rs769821600	1	97552	1.02509e-05
rs1346564574	1	97560	1.02501e-05
rs754237613	1	97569	1.02492e-05
chrx-15618883	1	97570	1.02491e-05
rs765733397	1	97581	1.02479e-05
rs1327824339	1	97584	1.02476e-05
rs772619843	1	97598	1.02461e-05
rs1352508510	1	97606	1.02453e-05
rs1418150776	1	97643	1.02414e-05
rs774621083	1	97679	1.02376e-05
rs759590772	1	97686	1.02369e-05
rs773746588	1	97703	1.02351e-05
rs761269389	1	97712	1.02342e-05
rs777568369	1	97802	1.02247e-05
rs779651019	1	97802	1.02247e-05
rs748076875	1	97828	1.0222e-05
rs769593006	1	97835	1.02213e-05
rs756231991	1	97849	1.02198e-05
rs1299103394	1	97878	1.02168e-05
rs1348114695	1	97899	1.02146e-05
rs375923132	1	108762	9.19439e-06
rs761944150	1	110965	9.01185e-06
rs1199100713	1	110981	9.01055e-06
rs1016777825	0	95170	0
rs1027571965	0	97416	0
rs1158307424	0	97301	0
rs1161338919	0	107186	0
rs1165212018	0	96061	0
rs1173089368	0	97541	0
rs1180242786	0	93382	0
rs1192635576	0	96832	0
rs1201908212	0	94750	0
rs1209307377	0	97626	0
rs1228750646	0	96830	0
rs1228927272	0	13449	0
rs1244687367	0	97772	0
rs1256007252	0	97598	0
rs1284743203	0	97556	0
rs1295899858	0	92911	0
rs1303528080	0	97424	0
rs1307986087	0	96221	0
rs1309363592	0	97226	0
rs1315545082	0	97659	0
rs1316056737	0	97417	0
rs1316799731	0	97812	0
rs1323382709	0	13476	0
rs1350774050	0	91564	0
rs138390800	0	110437	0
rs1384237654	0	13472	0
rs1391451327	0	93985	0
rs1395782023	0	97272	0
rs139773121	0	97167	0
rs139980377	0	94326	0
rs140016715	0	82124	0
rs1406604641	0	97399	0
rs140857723	0	110668	0
rs1416534293	0	95626	0
rs1421749672	0	95731	0
rs143158922	0	110762	0
rs1435872603	0	97537	0
rs1447927937	0	97806	0
rs1457512583	0	96717	0
rs1464340051	0	96307	0
rs1476137643	0	96000	0
rs183135788	0	107406	0
rs185525294	0	97321	0
rs200180615	0	97051	0
rs200973492	0	88641	0
rs372924787	0	110947	0
rs373025684	0	97377	0
rs73635825	0	111069	0
rs745514718	0	107301	0
rs746153383	0	91748	0
rs747516757	0	84003	0
rs748163894	0	97321	0
rs749750821	0	91636	0
rs750052167	0	97679	0
rs750415079	0	89060	0
rs751227277	0	94817	0
rs751484521	0	95766	0
rs751572714	0	97522	0
rs751603885	0	97447	0
rs755691167	0	97588	0
rs756905974	0	97444	0
rs758142853	0	97774	0
rs759134032	0	97696	0
rs759579097	0	97304	0
rs760159085	0	97386	0
rs760732432	0	97486	0
rs760929786	0	97494	0
rs761408882	0	96266	0
rs761507256	0	92401	0
rs762219565	0	97503	0
rs763593286	0	97678	0
rs763655186	0	94013	0
rs763939235	0	97331	0
rs764661406	0	97405	0
rs764682532	0	109487	0
rs764772589	0	92958	0
rs766996587	0	111153	0
rs771107251	0	94543	0
rs771621249	0	95745	0
rs772143709	0	94239	0
rs772347875	0	81897	0
rs772445388	0	96312	0
rs772710779	0	97057	0
rs773083611	0	97244	0
rs774978137	0	96332	0
rs775542703	0	95144	0
rs775744448	0	95370	0
rs776696484	0	97332	0
rs776886768	0	93218	0
rs777410473	0	97613	0
rs779199005	0	83664	0
rs779752560	0	85677	0
rs779790336	0	97383	0
rs780574871	0	95427	0
rs781255386	0	97881	0
rs889263894	0	111176	0
rs899455705	0	110508	0
rs924799658	0	97857	0
rs976723413	0	97631	0

## Sheet: South Asian
rsIDs	Allele Count South Asian	Allele Number South Asian	Allele frequency
rs41303171	66	15207	0.00434011
rs751603885	45	18860	0.002386
rs148771870	37	19029	0.0019444
rs4646116	25	19044	0.00131275
rs759590772	17	19047	0.000892529
rs763593286	10	19028	0.000525541
rs765152220	4	14879	0.000268835
rs777410473	3	19005	0.000157853
rs372272603	3	19044	0.00015753
rs749750821	2	15213	0.000131467
rs771621249	2	17690	0.000113058
rs751484521	2	17851	0.000112039
rs755691167	2	18870	0.000105988
rs200540199	1	14153	7.06564e-05
rs761507256	1	15012	6.66134e-05
rs1180242786	1	15837	6.31433e-05
rs776886768	1	16057	6.22781e-05
rs764772589	1	16547	6.04339e-05
rs751227277	1	16823	5.94424e-05
rs763994205	1	17159	5.82785e-05
rs1201908212	1	17207	5.81159e-05
rs1464340051	1	17601	5.6815e-05
rs761408882	1	17630	5.67215e-05
rs1416534293	1	17791	5.62082e-05
rs1421749672	1	17876	5.59409e-05
rs191860450	1	17936	5.57538e-05
rs775744448	1	17953	5.5701e-05
rs772445388	1	18352	5.449e-05
rs772710779	1	18404	5.4336e-05
rs760159085	1	18774	5.32652e-05
rs200180615	1	18789	5.32226e-05
rs756905974	1	18817	5.31434e-05
rs759134032	1	18823	5.31265e-05
rs1158307424	1	18829	5.31096e-05
rs779790336	1	18877	5.29745e-05
rs149039346	1	18947	5.27788e-05
rs760732432	1	18977	5.26954e-05
rs1447927937	1	18988	5.26648e-05
rs764661406	1	18997	5.26399e-05
rs1315545082	1	19013	5.25956e-05
rs976723413	1	19029	5.25514e-05
rs754511501	1	19077	5.24191e-05
rs1016777825	0	17471	0
rs1027571965	0	18944	0
rs1027571965	0	18944	0
rs1052746182	0	11729	0
rs1161338919	0	16826	0
rs1165212018	0	17303	0
rs1173089368	0	18891	0
rs1192192618	0	18797	0
rs1192635576	0	18567	0
rs1199100713	0	18835	0
rs1204132218	0	18889	0
rs1205410066	0	18718	0
rs1209307377	0	19058	0
rs1212751713	0	18375	0
rs1222417695	0	17765	0
rs1228750646	0	19012	0
rs1228927272	0	0	0
rs1238146879	0	19022	0
rs1238269881	0	15678	0
rs1244687367	0	18991	0
rs1248745003	0	16963	0
rs1256007252	0	18823	0
rs1259850376	0	0	0
rs1270795706	0	17948	0
rs1284743203	0	18977	0
rs1285805675	0	0	0
rs1290769028	0	0	0
rs1295899858	0	15282	0
rs1299103394	0	19045	0
rs1303528080	0	18808	0
rs1305384714	0	0	0
rs1307986087	0	17644	0
rs1309363592	0	19063	0
rs1316056737	0	18983	0
rs1316799731	0	19078	0
rs1323382709	0	0	0
rs1325542104	0	17082	0
rs1327824339	0	19010	0
rs1334127098	0	16500	0
rs1341206593	0	0	0
rs1345857521	0	15553	0
rs1346564574	0	18979	0
rs1348114695	0	19061	0
rs1350774050	0	15149	0
rs1352508510	0	19048	0
rs1355591379	0	18008	0
rs1360329820	0	17153	0
rs1365935088	0	19073	0
rs1367658189	0	18836	0
rs138390800	0	18375	0
rs1384237654	0	0	0
rs1391451327	0	16122	0
rs1395782023	0	19065	0
rs1395878099	0	18339	0
rs139773121	0	18108	0
rs139980377	0	16800	0
rs140016715	0	10954	0
rs140312271	0	19014	0
rs140473595	0	14428	0
rs1406604641	1	18811	0
rs140857723	0	18716	0
rs1410274315	0	17970	0
rs1418150776	0	19073	0
rs142443432	0	18941	0
rs142984500	0	19062	0
rs143158922	0	18334	0
rs1435872603	0	18960	0
rs143936283	0	18577	0
rs1445263977	0	18875	0
rs1445361759	0	17834	0
rs1448326240	0	16457	0
rs144869363	0	14109	0
rs1449878623	0	18901	0
rs1451564530	0	17342	0
rs145437639	0	18493	0
rs1457512583	0	17983	0
rs146676783	0	19055	0
rs147311723	0	17881	0
rs147487891	0	18498	0
rs1476137643	0	18270	0
rs1479485636	0	0	0
rs148036434	0	18642	0
rs1481648983	0	18859	0
rs150172355	0	18893	0
rs183135788	0	16287	0
rs185525294	0	18581	0
rs200745906	0	16043	0
rs200973492	0	14330	0
rs201035388	0	17175	0
rs201715513	0	18942	0
rs201900069	0	17205	0
rs370187012	0	12579	0
rs370610075	0	16880	0
rs372923812	0	17886	0
rs372924787	0	18889	0
rs372986872	0	11109	0
rs373025684	0	18781	0
rs373025684	0	18781	0
rs373153165	0	18468	0
rs375352455	0	17857	0
rs375923132	0	17588	0
rs73635825	0	18879	0
rs745514718	0	17030	0
rs745744395	0	15923	0
rs746034076	0	19076	0
rs746153383	0	15253	0
rs746202722	0	17418	0
rs746808776	0	18799	0
rs747516757	0	11454	0
rs747988885	0	16753	0
rs748076875	0	19078	0
rs748163894	0	19030	0
rs748359955	0	12633	0
rs749525058	0	16413	0
rs750052167	0	19041	0
rs750145841	0	17167	0
rs750415079	0	14518	0
rs750955307	0	18177	0
rs751572714	0	19073	0
rs753164828	0	19053	0
rs753705431	0	0	0
rs753705431	0	18889	0
rs754237613	0	18995	0
rs755445931	0	18868	0
rs756231991	0	19019	0
rs756358940	0	17030	0
rs757492005	0	16818	0
rs758142853	0	0	0
rs758142853	0	19071	0
rs758568640	0	19004	0
rs759162332	0	17409	0
rs759200680	0	18942	0
rs759579097	0	18541	0
rs760281053	0	14251	0
rs760321012	0	17475	0
rs760929786	0	18877	0
rs761269389	0	19056	0
rs761405491	0	16245	0
rs761408882	0	17630	0
rs761944150	0	18771	0
rs762219565	0	19014	0
rs762357444	0	18435	0
rs762890235	0	19076	0
rs763264372	0	17198	0
rs763395248	0	18692	0
rs763655186	0	17140	0
rs763939235	0	18895	0
rs764661406	0	18997	0
rs764682532	0	17434	0
rs765733397	0	19018	0
rs766124365	0	16714	0
rs766319182	0	15638	0
rs766518362	0	17130	0
rs766996587	0	18809	0
rs767462182	0	19061	0
rs768685219	0	18895	0
rs769030917	0	13188	0
rs769062069	0	11652	0
rs769593006	0	19078	0
rs769821600	0	18856	0
rs771107251	0	16468	0
rs771769548	0	17860	0
rs772143709	0	15972	0
rs772347875	0	10798	0
rs772619843	0	19075	0
rs772641644	0	17540	0
rs773083611	0	18998	0
rs773746588	0	19035	0
rs773936807	0	15554	0
rs774621083	0	19033	0
rs774978137	0	18288	0
rs775181355	0	13516	0
rs775273812	0	18396	0
rs775542703	0	17618	0
rs776226831	0	16133	0
rs776328956	0	16964	0
rs776696484	0	19023	0
rs776995986	0	11580	0
rs777568369	0	19076	0
rs778030746	0	18983	0
rs779199005	0	12395	0
rs779651019	0	19078	0
rs779752560	0	13089	0
rs780128908	0	18476	0
rs780574871	0	17655	0
rs781255386	0	19034	0
rs781544129	0	18957	0
rs889263894	0	18960	0
rs899455705	0	18529	0
rs901495523	0	12392	0
rs902013280	0	18380	0
rs916715573	0	18435	0
rs924799658	0	19030	0
rs961360700	0	15981	0
chrx-15618883	0	18755	0
chrx-15618883	0	18966	0

## Sheet: East Asian
rsIDs	Allele Count East Asian	Allele Number East Asian	Allele frequency
rs191860450	164	14385	0.0114008
rs183135788	49	13615	0.00359897
rs1323382709	1	1005	0.000995025
rs201900069	11	14493	0.000758987
rs758142853	8	13855	0.000577409
rs745514718	5	13707	0.000364777
rs200180615	3	13778	0.000217738
rs370187012	2	13295	0.000150432
rs1303528080	2	13753	0.000145423
rs748163894	2	13836	0.00014455
rs1348114695	2	13847	0.000144436
rs140016715	1	11708	8.54117e-05
rs1295899858	1	12515	7.99041e-05
rs763655186	1	12699	7.87464e-05
rs901495523	1	13152	7.60341e-05
rs774978137	1	13444	7.43826e-05
rs1307986087	1	13458	7.43052e-05
rs373153165	1	13674	7.31315e-05
rs1173089368	1	13773	7.26058e-05
rs373025684	1	13775	7.25953e-05
rs763939235	1	13798	7.24743e-05
rs1256007252	1	13806	7.24323e-05
rs1284743203	1	13817	7.23746e-05
rs776696484	1	13831	7.23014e-05
rs1209307377	1	13848	7.22126e-05
rs4646116	1	14842	6.73764e-05
rs1016777825	0	13274	0
rs1027571965	0	13797	0
rs1027571965	0	13797	0
rs1052746182	0	11816	0
rs1158307424	0	13773	0
rs1161338919	0	13688	0
rs1165212018	0	13349	0
rs1180242786	0	13184	0
rs1192192618	0	13808	0
rs1192635576	0	13729	0
rs1199100713	0	14803	0
rs1201908212	0	13516	0
rs1204132218	0	13802	0
rs1205410066	0	13809	0
rs1212751713	0	13584	0
rs1222417695	0	13739	0
rs1228750646	0	13832	0
rs1228927272	0	1009	0
rs1238146879	0	13839	0
rs1238269881	0	12401	0
rs1244687367	0	13830	0
rs1248745003	0	13186	0
rs1259850376	0	988	0
rs1270795706	0	13380	0
rs1285805675	0	977	0
rs1290769028	0	994	0
rs1299103394	0	13844	0
rs1305384714	0	990	0
rs1309363592	0	13849	0
rs1315545082	0	13837	0
rs1316056737	0	13833	0
rs1316799731	0	13858	0
rs1325542104	0	13675	0
rs1327824339	0	13834	0
rs1334127098	0	12991	0
rs1341206593	0	992	0
rs1345857521	0	12782	0
rs1346564574	0	13822	0
rs1350774050	0	12769	0
rs1352508510	0	13847	0
rs1355591379	0	13580	0
rs1360329820	0	12843	0
rs1365935088	0	14840	0
rs1367658189	0	13770	0
rs138390800	0	14579	0
rs1384237654	0	1002	0
rs1391451327	0	13031	0
rs1395782023	0	13849	0
rs1395878099	0	14757	0
rs139773121	0	13715	0
rs139980377	0	12985	0
rs140312271	0	13835	0
rs140473595	0	12041	0
rs1406604641	0	13759	0
rs140857723	0	14689	0
rs1410274315	0	13388	0
rs1416534293	0	13156	0
rs1418150776	0	13851	0
rs1421749672	0	13257	0
rs142443432	0	14789	0
rs142984500	0	14830	0
rs143158922	0	14750	0
rs1435872603	0	13812	0
rs143936283	0	14672	0
rs1445263977	0	13786	0
rs1445361759	0	13199	0
rs1447927937	0	13824	0
rs1448326240	0	12596	0
rs144869363	0	12535	0
rs1449878623	0	13807	0
rs1451564530	0	13316	0
rs145437639	0	14644	0
rs1457512583	0	13553	0
rs1464340051	0	13480	0
rs146676783	0	14842	0
rs147311723	0	14236	0
rs147487891	0	13669	0
rs1476137643	0	13289	0
rs1479485636	0	992	0
rs148036434	0	13686	0
rs1481648983	0	13766	0
rs148771870	0	14822	0
rs149039346	0	14825	0
rs150172355	0	13784	0
rs185525294	0	13663	0
rs200540199	0	13545	0
rs200745906	0	13315	0
rs200973492	0	11011	0
rs201035388	0	14457	0
rs201715513	0	14819	0
rs370610075	0	13069	0
rs372272603	0	14813	0
rs372923812	0	14224	0
rs372924787	0	14786	0
rs372986872	0	11521	0
rs373025684	0	14769	0
rs375352455	0	13371	0
rs375923132	0	14194	0
rs41303171	0	13784	0
rs73635825	0	14802	0
rs745744395	0	12695	0
rs746034076	0	13858	0
rs746153383	0	12763	0
rs746202722	0	13531	0
rs746808776	0	13821	0
rs747516757	0	12047	0
rs747988885	0	13439	0
rs748076875	0	13857	0
rs748359955	0	11376	0
rs749525058	0	13061	0
rs749750821	0	12406	0
rs750052167	0	13849	0
rs750145841	0	13428	0
rs750415079	0	11064	0
rs750955307	0	13510	0
rs751227277	0	13158	0
rs751484521	0	13213	0
rs751572714	0	13847	0
rs751603885	0	13822	0
rs753164828	0	14813	0
rs753705431	0	986	0
rs753705431	0	14771	0
rs754237613	0	13823	0
rs754511501	0	13859	0
rs755445931	0	13822	0
rs755691167	0	13806	0
rs756231991	0	13835	0
rs756358940	0	13224	0
rs756905974	0	13781	0
rs757492005	0	12982	0
rs758142853	0	998	0
rs758568640	0	13832	0
rs759134032	0	13826	0
rs759162332	0	13726	0
rs759200680	0	13815	0
rs759579097	0	13662	0
rs759590772	0	13840	0
rs760159085	0	13810	0
rs760281053	0	10976	0
rs760321012	0	12853	0
rs760732432	0	13814	0
rs760929786	0	13767	0
rs761269389	0	13844	0
rs761405491	0	12912	0
rs761408882	0	13454	0
rs761408882	0	13454	0
rs761507256	0	12453	0
rs761944150	0	14782	0
rs762219565	0	13843	0
rs762357444	0	13609	0
rs762890235	0	13852	0
rs763264372	0	13330	0
rs763395248	0	13814	0
rs763593286	0	13839	0
rs763994205	0	13287	0
rs764661406	0	13839	0
rs764661406	0	13839	0
rs764682532	0	14403	0
rs764772589	0	12445	0
rs765152220	0	11270	0
rs765733397	0	13840	0
rs766124365	0	13221	0
rs766319182	0	12577	0
rs766518362	0	12955	0
rs766996587	0	14830	0
rs767462182	0	13841	0
rs768685219	0	14772	0
rs769030917	0	12517	0
rs769062069	0	11697	0
rs769593006	0	13859	0
rs769821600	0	13814	0
rs771107251	0	13017	0
rs771621249	0	13742	0
rs771769548	0	13194	0
rs772143709	0	12731	0
rs772347875	0	11853	0
rs772445388	0	13422	0
rs772619843	0	13850	0
rs772641644	0	14050	0
rs772710779	0	13585	0
rs773083611	0	13828	0
rs773746588	0	13839	0
rs773936807	0	12530	0
rs774621083	0	13840	0
rs775181355	0	10485	0
rs775273812	0	13795	0
rs775542703	0	13063	0
rs775744448	0	13083	0
rs776226831	0	12815	0
rs776328956	0	13636	0
rs776886768	0	13124	0
rs776995986	0	12773	0
rs777410473	0	13833	0
rs777568369	0	13857	0
rs778030746	0	13828	0
rs779199005	0	10033	0
rs779651019	0	13858	0
rs779752560	0	10487	0
rs779790336	0	13779	0
rs780128908	0	13752	0
rs780574871	0	13045	0
rs781255386	0	13843	0
rs781544129	0	13828	0
rs889263894	0	14829	0
rs899455705	0	14709	0
rs902013280	0	14656	0
rs916715573	0	13604	0
rs924799658	0	13834	0
rs961360700	0	12887	0
rs976723413	0	13843	0
chrx-15618883	0	13806	0
chrx-15618883	0	13825	0

## Sheet: Ashkenazi Jewish
rsIDs	Allele Count Ashkenazi Jewish	Allele Number Ashkenazi Jewish	Allele frequency
rs41303171	110	6493	0.0169413
rs4646116	91	7662	0.0118768
rs372923812	5	7392	0.000676407
rs1016777825	0	7115	0
rs1027571965	0	7461	0
rs1027571965	0	7461	0
rs1052746182	0	4607	0
rs1158307424	0	7456	0
rs1161338919	0	7393	0
rs1165212018	0	7286	0
rs1173089368	0	7462	0
rs1180242786	0	6684	0
rs1192192618	0	7445	0
rs1192635576	0	7377	0
rs1199100713	0	7644	0
rs1201908212	0	7013	0
rs1204132218	0	7455	0
rs1205410066	0	7422	0
rs1209307377	0	7475	0
rs1212751713	0	7342	0
rs1222417695	0	7204	0
rs1228750646	0	7470	0
rs1228927272	0	179	0
rs1238146879	0	7467	0
rs1238269881	0	7011	0
rs1244687367	0	7475	0
rs1248745003	0	7274	0
rs1256007252	0	7472	0
rs1259850376	0	173	0
rs1270795706	0	7338	0
rs1284743203	0	7467	0
rs1285805675	0	178	0
rs1290769028	0	178	0
rs1295899858	0	6847	0
rs1299103394	0	7485	0
rs1303528080	0	7441	0
rs1305384714	0	178	0
rs1307986087	0	7314	0
rs1309363592	0	7472	0
rs1315545082	0	7485	0
rs1316056737	0	7460	0
rs1316799731	0	7483	0
rs1323382709	0	179	0
rs1325542104	0	7008	0
rs1327824339	0	7477	0
rs1334127098	0	7186	0
rs1341206593	0	181	0
rs1345857521	0	6956	0
rs1346564574	0	7464	0
rs1348114695	0	7482	0
rs1350774050	0	6300	0
rs1352508510	0	7476	0
rs1355591379	0	7361	0
rs1360329820	0	7262	0
rs1365935088	0	7652	0
rs1367658189	0	7443	0
rs138390800	0	7600	0
rs1384237654	0	185	0
rs1391451327	0	6956	0
rs1395782023	0	7471	0
rs1395878099	0	7630	0
rs139773121	0	7410	0
rs139980377	0	6931	0
rs140016715	0	4563	0
rs140312271	0	7474	0
rs140473595	0	6772	0
rs1406604641	0	7442	0
rs140857723	0	7610	0
rs1410274315	0	7345	0
rs1416534293	0	7198	0
rs1418150776	0	7475	0
rs1421749672	0	7208	0
rs142443432	0	7643	0
rs142984500	0	7652	0
rs143158922	0	7622	0
rs1435872603	0	7440	0
rs143936283	0	7625	0
rs1445263977	0	7472	0
rs1445361759	0	7210	0
rs1447927937	0	7477	0
rs1448326240	0	7093	0
rs144869363	0	5932	0
rs1449878623	0	7452	0
rs1451564530	0	7287	0
rs145437639	0	7565	0
rs1457512583	0	7353	0
rs1464340051	0	7260	0
rs146676783	0	7656	0
rs147311723	0	7381	0
rs147487891	0	7431	0
rs1476137643	0	7393	0
rs1479485636	0	175	0
rs148036434	0	7414	0
rs1481648983	0	7464	0
rs148771870	0	7654	0
rs149039346	0	7647	0
rs150172355	0	7459	0
rs183135788	0	7315	0
rs185525294	0	7447	0
rs191860450	0	7505	0
rs200180615	0	7420	0
rs200540199	0	6135	0
rs200745906	0	7201	0
rs200973492	0	6523	0
rs201035388	0	7275	0
rs201715513	0	7640	0
rs201900069	0	7481	0
rs370187012	0	5406	0
rs370610075	0	7025	0
rs372272603	0	7654	0
rs372924787	0	7635	0
rs372986872	0	4289	0
rs373025684	0	7646	0
rs373025684	0	7465	0
rs373153165	0	7425	0
rs375352455	0	7243	0
rs375923132	0	7317	0
rs73635825	0	7636	0
rs745514718	0	7411	0
rs745744395	0	7091	0
rs746034076	0	7482	0
rs746153383	0	6321	0
rs746202722	0	7150	0
rs746808776	0	7481	0
rs747516757	0	4888	0
rs747988885	0	6897	0
rs748076875	0	7481	0
rs748163894	0	7472	0
rs748359955	0	6101	0
rs749525058	0	6941	0
rs749750821	0	6540	0
rs750052167	0	7468	0
rs750145841	0	7287	0
rs750415079	0	6612	0
rs750955307	0	7304	0
rs751227277	0	7169	0
rs751484521	0	7200	0
rs751572714	0	7475	0
rs751603885	0	7456	0
rs753164828	0	7652	0
rs753705431	0	183	0
rs753705431	0	7627	0
rs754237613	0	7473	0
rs754511501	0	7485	0
rs755445931	0	7459	0
rs755691167	0	7472	0
rs756231991	0	7480	0
rs756358940	0	7283	0
rs756905974	0	7464	0
rs757492005	0	6924	0
rs758142853	0	180	0
rs758142853	0	7482	0
rs758568640	0	7465	0
rs759134032	0	7470	0
rs759162332	0	7125	0
rs759200680	0	7474	0
rs759579097	0	7441	0
rs759590772	0	7480	0
rs760159085	0	7436	0
rs760281053	0	6542	0
rs760321012	0	7280	0
rs760732432	0	7462	0
rs760929786	0	7466	0
rs761269389	0	7482	0
rs761405491	0	6830	0
rs761408882	0	7307	0
rs761408882	0	7307	0
rs761507256	0	6763	0
rs761944150	0	7642	0
rs762219565	0	7421	0
rs762357444	0	7437	0
rs762890235	0	7475	0
rs763264372	0	7277	0
rs763395248	0	7477	0
rs763593286	0	7484	0
rs763655186	0	7201	0
rs763939235	0	7448	0
rs763994205	0	7271	0
rs764661406	0	7404	0
rs764661406	0	7404	0
rs764682532	0	7450	0
rs764772589	0	7088	0
rs765152220	0	6745	0
rs765733397	0	7438	0
rs766124365	0	7116	0
rs766319182	0	6684	0
rs766518362	0	7133	0
rs766996587	0	7652	0
rs767462182	0	7471	0
rs768685219	0	7641	0
rs769030917	0	5706	0
rs769062069	0	4584	0
rs769593006	0	7483	0
rs769821600	0	7465	0
rs771107251	0	6961	0
rs771621249	0	7201	0
rs771769548	0	7352	0
rs772143709	0	7107	0
rs772347875	0	4447	0
rs772445388	0	7396	0
rs772619843	0	7476	0
rs772641644	0	7325	0
rs772710779	0	7423	0
rs773083611	0	7466	0
rs773746588	0	7485	0
rs773936807	0	6991	0
rs774621083	0	7476	0
rs774978137	0	7377	0
rs775181355	0	6252	0
rs775273812	0	7341	0
rs775542703	0	7327	0
rs775744448	0	7348	0
rs776226831	0	7122	0
rs776328956	0	7358	0
rs776696484	0	7472	0
rs776886768	0	6698	0
rs776995986	0	4716	0
rs777410473	0	7474	0
rs777568369	0	7478	0
rs778030746	0	7473	0
rs779199005	0	5873	0
rs779651019	0	7487	0
rs779752560	0	6076	0
rs779790336	0	7460	0
rs780128908	0	7382	0
rs780574871	0	7249	0
rs781255386	0	7485	0
rs781544129	0	7473	0
rs889263894	0	7659	0
rs899455705	0	7606	0
rs901495523	0	5250	0
rs902013280	0	7603	0
rs916715573	0	7431	0
rs924799658	0	7480	0
rs961360700	0	6759	0
rs976723413	0	7444	0
chrx-15618883	0	7436	0
chrx-15618883	0	7469	0
